# Supplementary material for: Presence or Emergence of Canine Leishmaniasis, Malawi
Source: Emerg Infect Dis. 2026 Jan;32(1):137–41. doi: 10.3201/eid3201.250855 (PMC12870074; doi:10.3201/eid3201.250855)
Supplement: Appendix 2 — Demographic data and laboratory test results for dogs sampled in study ofpresence or emergence of canine leishmaniasis, Malawi (. [file 25-0855-Techapp-s2.xlsx]

## Sheet: Appendix 2 Table
Article DOI: https://doi.org/10.3201/eid3201.250855
EID cannot ensure accessibility for supplementary materials supplied by authors. Readers who have difficulty accessing supplementary content should contact the authors for assistance.
Presence or Emergence of Canine Leishmaniasis, Malawi
Appendix 2
Appendix 2 Table. Demographic data and laboratory test results for dogs sampled in Zomba (n = 300), Mchinji (n = 157), Nkhotakota (n = 100), and healthy control dogs (n = 18) in Malawi*
Sample ID	Village	District	Breed	Age	Sex	Lymph node	Skin condition	General body condition	Sampling center cordinate	Sampling center name	ELISA/LdSLA (OD)	ELISA/rK39r4 (OD)	Ct value qPCR	SSU_cPCR	ITS2_cPCR	qPCR Ct value <35	LdSLA-seropositive (threshold OD=0.4)	rK39r4 seropositive (threshold OD= 0.7)	PCR posisive (if any)	Seropositive (if any)	DoubleSeropositive both (LdSLA&rK39r4)	Both PCR and Serology positive	Whole ITS region (ITS1, L5.8S, ITS2) GenBank Accession number	ITS2 GenBank Accession number	SSU GenBank Accession number
24MWD B001	Sazi	Zomba	Local	4	F	Normal	Normal	Normal	-15.40711, 35.3114	St-Josephy	0.132199	0.0220696	n.d.	n.d.	n.d.	0	0	0	0	0	0	0	n.a.	n.a.	n.a.
24MWD B002	Sazi	Zomba	Local	4	F	Normal	Normal	Normal	-15.40711, 35.3114	St-Josephy	0.0421865	0.140971	n.d.	n.d.	n.d.	0	0	0	0	0	0	0	n.a.	n.a.	n.a.
24MWD B003	Sazi	Zomba	Local	4	F	Normal	Normal	Normal	-15.40711, 35.3114	St-Josephy	0.0303476	0.0224971	n.d.	n.d.	n.d.	0	0	0	0	0	0	0	n.a.	n.a.	n.a.
24MWD B004	Kaumbuka	Zomba	Local	7	F	Normal	Alopecia	Normal	-15.40711, 35.3114	St-Josephy	0.0670296	0.0278391	n.d.	n.d.	n.d.	0	0	0	0	0	0	0	n.a.	n.a.	n.a.
24MWD B005	Mpakati	Zomba	Local	6	F	Normal	Ear wounds	Normal	-15.40711, 35.3114	St-Josephy	0.0286499	0.0207315	n.d.	n.d.	n.d.	0	0	0	0	0	0	0	n.a.	n.a.	n.a.
24MWD B006	Mpakati	Zomba	Local	7	F	Normal	Normal	Normal	-15.40711, 35.3114	St-Josephy	0.127334	0.0272968	n.d.	n.d.	n.d.	0	0	0	0	0	0	0	n.a.	n.a.	n.a.
24MWD B007	Mpakati	Zomba	Local	4	F	Normal	Normal	Normal	-15.40711, 35.3114	St-Josephy	0.0431088	0.022299	n.d.	n.d.	n.d.	0	0	0	0	0	0	0	n.a.	n.a.	n.a.
24MWD B008	Kaumbuka	Zomba	Local	2	M	Normal	Normal	Normal	-15.40711, 35.3114	St-Josephy	0.254971	0.0249188	n.d.	n.d.	n.d.	0	0	0	0	0	0	0	n.a.	n.a.	n.a.
24MWD B009	Mpakati	Zomba	Local	5	M	Normal	Ear wounds	Emaciated	-15.40711, 35.3114	St-Josephy	0.039892	0.0262035	39.4914	n.d.	n.d.	0	0	0	0	0	0	0	n.a.	n.a.	n.a.
24MWD B010	Agriculture	Zomba	Local	3	M	Normal	Ear wounds	Normal	-15.40711, 35.3114	St-Josephy	0.0463963	0.0183695	n.d.	n.d.	n.d.	0	0	0	0	0	0	0	n.a.	n.a.	n.a.
24MWD B011	Agriculture	Zomba	Local	1	F	Normal	Ear wounds	Normal	-15.40711, 35.3114	St-Josephy	0.0306333	0.0186967	n.d.	n.d.	n.d.	0	0	0	0	0	0	0	n.a.	n.a.	n.a.
24MWD B012	Mpakati	Zomba	Local	0 (8 months)	F	Normal	Normal	Normal	-15.40711, 35.3114	St-Josephy	0.0552319	0.0219102	n.d.	n.d.	n.d.	0	0	0	0	0	0	0	n.a.	n.a.	n.a.
24MWD B013	Mpakati	Zomba	Local	3	M	Normal	Ear wounds	Normal	-15.40711, 35.3114	St-Josephy	0.0815594	0.0210371	38.6993	n.d.	n.d.	0	0	0	0	0	0	0	n.a.	n.a.	n.a.
24MWD B014	Mpakati	Zomba	Local	3	M	Normal	Ear wounds	Normal	-15.40711, 35.3114	St-Josephy	0.0835338	0.0209184	n.d.	n.d.	n.d.	0	0	0	0	0	0	0	n.a.	n.a.	n.a.
24MWD B015	Kaumbuka	Zomba	Local	12	M	Normal	Normal	Normal	-15.40711, 35.3114	St-Josephy	0.0383588	0.0218167	n.d.	n.d.	n.d.	0	0	0	0	0	0	0	n.a.	n.a.	n.a.
24MWD B016	Kaumbuka	Zomba	Local	2	M	Normal	Normal	Normal	-15.40711, 35.3114	St-Josephy	0.0772225	0.0199484	n.d.	n.d.	n.d.	0	0	0	0	0	0	0	n.a.	n.a.	n.a.
24MWD B017	Kaumbuka	Zomba	Local	10	M	Normal	Normal	Normal	-15.40711, 35.3114	St-Josephy	0.0234368	0.0187733	39.1048	n.d.	n.d.	0	0	0	0	0	0	0	n.a.	n.a.	n.a.
24MWD B018	Kaumbuka	Zomba	Local	8	F	Normal	Ear wounds	Normal	-15.40711, 35.3114	St-Josephy	0.0791616	0.0284954	n.d.	n.d.	n.d.	0	0	0	0	0	0	0	n.a.	n.a.	n.a.
24MWD B019	Kaumbuka	Zomba	Local	8	M	Normal	Ear wounds	Normal	-15.40711, 35.3114	St-Josephy	0.0780112	0.0250057	n.d.	n.d.	n.d.	0	0	0	0	0	0	0	n.a.	n.a.	n.a.
24MWD B020	Pabulo	Zomba	Local	7	M	Normal	Normal	Normal	-15.40711, 35.3114	St-Josephy	0.0426586	0.0253783	n.d.	n.d.	n.d.	0	0	0	0	0	0	0	n.a.	n.a.	n.a.
24MWD B021	Kaumbuka	Zomba	Local	3	M	Normal	Normal	Normal	-15.40711, 35.3114	St-Josephy	0.0268152	0.0175391	n.d.	n.d.	n.d.	0	0	0	0	0	0	0	n.a.	n.a.	n.a.
24MWD B022	Msazi	Zomba	Local	5	M	Normal	Ear wounds	Normal	-15.40711, 35.3114	St-Josephy	0.473884	0.0382908	n.d.	n.d.	n.d.	0	1	0	0	1	0	0	n.a.	n.a.	n.a.
24MWD B023	Mpakati	Zomba	Local	1	M	Normal	Normal	Normal	-15.40711, 35.3114	St-Josephy	0.0837184	0.0241169	n.d.	n.d.	n.d.	0	0	0	0	0	0	0	n.a.	n.a.	n.a.
24MWD B024	Mpakati	Zomba	Local	8	F	Normal	Ear wounds	Normal	-15.40711, 35.3114	St-Josephy	0.0247476	0.0221898	n.d.	n.d.	n.d.	0	0	0	0	0	0	0	n.a.	n.a.	n.a.
24MWD B025	Mpakati	Zomba	Local	3	M	Normal	Normal	Normal	-15.40711, 35.3114	St-Josephy	0.0399763	0.0188111	n.d.	n.d.	n.d.	0	0	0	0	0	0	0	n.a.	n.a.	n.a.
24MWD B026	Msazi	Zomba	Local	2	M	Normal	Normal	Normal	-15.40711, 35.3114	St-Josephy	0.0717754	0.0664709	n.d.	n.d.	n.d.	0	0	0	0	0	0	0	n.a.	n.a.	n.a.
24MWD B027	Kaumbuka	Zomba	Local	7	F	Normal	Normal	Normal	-15.40711, 35.3114	St-Josephy	0.14615	0.0240856	n.d.	n.d.	n.d.	0	0	0	0	0	0	0	n.a.	n.a.	n.a.
24MWD B028	Kaumbuka	Zomba	Local	6	F	Normal	Normal	Normal	-15.40711, 35.3114	St-Josephy	0.0256022	0.0200051	n.d.	n.d.	n.d.	0	0	0	0	0	0	0	n.a.	n.a.	n.a.
24MWD B029	Sazi	Zomba	Local	9	F	Normal	Ear wounds	Normal	-15.40711, 35.3114	St-Josephy	0.0259018	0.0204917	n.d.	n.d.	n.d.	0	0	0	0	0	0	0	n.a.	n.a.	n.a.
24MWD B030	Sazi	Zomba	Local	2	F	Normal	Normal	Normal	-15.40711, 35.3114	St-Josephy	0.0277566	0.0177731	n.d.	n.d.	n.d.	0	0	0	0	0	0	0	n.a.	n.a.	n.a.
24MWD B031	Kaumbuka	Zomba	Local	1	M	Normal	Normal	Normal	-15.40711, 35.3114	St-Josephy	0.0361156	0.0270553	n.d.	n.d.	n.d.	0	0	0	0	0	0	0	n.a.	n.a.	n.a.
24MWD B032	Mpakati	Zomba	Local	5	M	Normal	Normal	Normal	-15.40711, 35.3114	St-Josephy	0.22892	0.0232181	n.d.	n.d.	n.d.	0	0	0	0	0	0	0	n.a.	n.a.	n.a.
24MWD B033	Mpakati	Zomba	Local	3	M	Normal	Normal	Normal	-15.40711, 35.3114	St-Josephy	0.0530486	0.0198389	n.d.	n.d.	n.d.	0	0	0	0	0	0	0	n.a.	n.a.	n.a.
24MWD B034	Mpakati	Zomba	Local	2	M	Enlarged	Normal	Normal	-15.40711, 35.3114	St-Josephy	0.0629981	0.025065	n.d.	n.d.	n.d.	0	0	0	0	0	0	0	n.a.	n.a.	n.a.
24MWD B035	Mpakati	Zomba	Local	3	F	Normal	Normal	Normal	-15.40711, 35.3114	St-Josephy	0.0273474	0.0219386	n.d.	n.d.	n.d.	0	0	0	0	0	0	0	n.a.	n.a.	n.a.
24MWD B036	Mpakati	Zomba	Local	3	M	Normal	Normal	Normal	-15.40711, 35.3114	St-Josephy	0.051241	0.0249645	n.d.	n.d.	n.d.	0	0	0	0	0	0	0	n.a.	n.a.	n.a.
24MWD B037	Mpakati	Zomba	Maltese	2	M	Normal	Normal	Normal	-15.40711, 35.3114	St-Josephy	0.0494786	0.0293371	n.d.	n.d.	n.d.	0	0	0	0	0	0	0	n.a.	n.a.	n.a.
24MWD B038	Mpakati	Zomba	Maltese	2	M	Normal	Normal	Normal	-15.40711, 35.3114	St-Josephy	0.0357048	0.0190533	n.d.	n.d.	n.d.	0	0	0	0	0	0	0	n.a.	n.a.	n.a.
24MWD B039	Mpakati	Zomba	Maltese	2	F	Normal	Normal	Normal	-15.40711, 35.3114	St-Josephy	0.0739779	0.0256889	n.d.	n.d.	n.d.	0	0	0	0	0	0	0	n.a.	n.a.	n.a.
24MWD B040	Sazi	Zomba	Local	2	M	Normal	Normal	Normal	-15.40711, 35.3114	St-Josephy	0.208828	0.0201981	n.d.	n.d.	n.d.	0	0	0	0	0	0	0	n.a.	n.a.	n.a.
24MWD B041	Sazi	Zomba	German Shepherd	2	M	Normal	Normal	Normal	-15.40711, 35.3114	St-Josephy	0.0618356	0.0241806	n.d.	n.d.	n.d.	0	0	0	0	0	0	0	n.a.	n.a.	n.a.
24MWD B042	Sazi	Zomba	German Shepherd Cross	4	M	Normal	Ear wounds	Normal	-15.40711, 35.3114	St-Josephy	0.0542715	0.0221489	n.d.	n.d.	n.d.	0	0	0	0	0	0	0	n.a.	n.a.	n.a.
24MWD B043	Sazi	Zomba	Local	3	F	Normal	Ear wounds	Normal	-15.40711, 35.3114	St-Josephy	0.0340154	0.0241414	n.d.	n.d.	n.d.	0	0	0	0	0	0	0	n.a.	n.a.	n.a.
24MWD B044	Sazi	Zomba	Local	2	M	Normal	Ear wounds	Normal	-15.40711, 35.3114	St-Josephy	0.0156798	0.0190618	n.d.	n.d.	n.d.	0	0	0	0	0	0	0	n.a.	n.a.	n.a.
24MWD B045	Diocese	Zomba	Local	4	M	Normal	Ear wounds	Normal	-15.40711, 35.3114	St-Josephy	0.0354459	0.0207906	n.d.	n.d.	n.d.	0	0	0	0	0	0	0	n.a.	n.a.	n.a.
24MWD B046	Prison	Zomba	Local	4	M	Normal	Ear wounds	Normal	-15.40711, 35.3114	St-Josephy	0.0612431	0.0588936	n.d.	n.d.	n.d.	0	0	0	0	0	0	0	n.a.	n.a.	n.a.
24MWD B047	Sazi	Zomba	Local	6	F	Normal	Ear wounds	Normal	-15.40711, 35.3114	St-Josephy	0.032022	0.0176976	n.d.	n.d.	n.d.	0	0	0	0	0	0	0	n.a.	n.a.	n.a.
24MWD B048	Mpakati	Zomba	Local	2	F	Normal	Ear wounds	Normal	-15.40711, 35.3114	St-Josephy	0.114041	0.226046	n.d.	n.d.	n.d.	0	0	0	0	0	0	0	n.a.	n.a.	n.a.
24MWD B049	Mpakati	Zomba	Local	3	F	Normal	Normal	Normal	-15.40711, 35.3114	St-Josephy	0.053645	0.0262059	n.d.	n.d.	n.d.	0	0	0	0	0	0	0	n.a.	n.a.	n.a.
24MWD B050	Mpakati	Zomba	Local	7	F	Normal	Ear wounds	Normal	-15.40711, 35.3114	St-Josephy	0.0468599	0.0438571	n.d.	Positive	n.d.	0	0	0	1	0	0	0	n.a.	n.a.	n.d.
24MWD B051	Mpakati	Zomba	Local	3	F	Normal	Ear wounds	Normal	-15.40711, 35.3114	St-Josephy	0.0150579	0.0179562	n.d.	n.d.	n.d.	0	0	0	0	0	0	0	n.a.	n.a.	n.a.
24MWD B052	Sazi	Zomba	Local	4	F	Normal	Normal	Normal	-15.40711, 35.3114	St-Josephy	0.0174525	0.0161098	n.d.	n.d.	n.d.	0	0	0	0	0	0	0	n.a.	n.a.	n.a.
24MWD B053	Mpakati	Zomba	Local	1	F	Normal	Ear wounds	Normal	-15.40711, 35.3114	St-Josephy	0.0763435	0.0428982	n.d.	n.d.	n.d.	0	0	0	0	0	0	0	n.a.	n.a.	n.a.
24MWD B054	Sazi	Zomba	Local	2	F	Normal	Ear wounds	Normal	-15.40711, 35.3114	St-Josephy	0.132656	0.0211386	n.d.	n.d.	n.d.	0	0	0	0	0	0	0	n.a.	n.a.	n.a.
24MWD B055	Mpakati	Zomba	Local	2	M	Normal	Ear wounds	Normal	-15.40711, 35.3114	St-Josephy	0.11167	0.0698405	n.d.	n.d.	n.d.	0	0	0	0	0	0	0	n.a.	n.a.	n.a.
24MWD B056	Mpakati	Zomba	Local	2	F	Normal	Ear wounds	Normal	-15.40711, 35.3114	St-Josephy	0.0305709	0.0267561	n.d.	n.d.	n.d.	0	0	0	0	0	0	0	n.a.	n.a.	n.a.
24MWD B057	Mpakati	Zomba	Local	4	M	Normal	Ear wounds	Normal	-15.40711, 35.3114	St-Josephy	0.0198409	0.0186806	n.d.	n.d.	n.d.	0	0	0	0	0	0	0	n.a.	n.a.	n.a.
24MWD B058	Mpakati	Zomba	Local	4	F	Enlarged	Ear wounds	Normal	-15.40711, 35.3114	St-Josephy	0.0505448	0.0184448	n.d.	Positive	Positive	0	0	0	1	0	0	0	n.a.	n.d.	n.d.
24MWD B059	Mpakati	Zomba	Local	3	F	Normal	Ear wounds	Normal	-15.40711, 35.3114	St-Josephy	0.0752504	0.0215794	n.d.	n.d.	n.d.	0	0	0	0	0	0	0	n.a.	n.a.	n.a.
24MWD B060	Sazi	Zomba	Local	4	F	Normal	Normal	Normal	-15.40711, 35.3114	St-Josephy	0.0669489	0.0191935	n.d.	n.d.	n.d.	0	0	0	0	0	0	0	n.a.	n.a.	n.a.
24MWD B061	Sazi	Zomba	Local	No data	F	Normal	Normal	Normal	-15.40711, 35.3114	St-Josephy	0.0397155	0.0215504	n.d.	n.d.	n.d.	0	0	0	0	0	0	0	n.a.	n.a.	n.a.
24MWD B062	Mpakati	Zomba	Local	3	M	Normal	Normal	Normal	-15.40711, 35.3114	St-Josephy	0.0249186	0.0195428	n.d.	n.d.	n.d.	0	0	0	0	0	0	0	n.a.	n.a.	n.a.
24MWD B063	Mpakati	Zomba	Local	3	F	Normal	Normal	Normal	-15.40711, 35.3114	St-Josephy	0.0545335	0.044176	n.d.	n.d.	n.d.	0	0	0	0	0	0	0	n.a.	n.a.	n.a.
24MWD B064	Mande	Zomba	Local	3	M	Normal	Alopecia	Emaciated	-15.40711, 35.3114	St-Josephy	0.0309517	0.0270535	n.d.	Positive	n.d.	0	0	0	1	0	0	0	n.a.	n.a.	n.d.
24MWD B065	Mande	Zomba	Local	3	F	Normal	Normal	Normal	-15.40711, 35.3114	St-Josephy	0.0778517	0.027774	n.d.	n.d.	n.d.	0	0	0	0	0	0	0	n.a.	n.a.	n.a.
24MWD B066	Mande	Zomba	Local	4	F	Normal	Normal	Normal	-15.40711, 35.3114	St-Josephy	0.061092	0.0188614	n.d.	n.d.	n.d.	0	0	0	0	0	0	0	n.a.	n.a.	n.a.
24MWD B067	Mande	Zomba	Local	5	M	Normal	Normal	Normal	-15.40711, 35.3114	St-Josephy	0.119717	0.340387	n.d.	n.d.	n.d.	0	0	0	0	0	0	0	n.a.	n.a.	n.a.
24MWD B068	Sazi	Zomba	Local	7	M	Normal	Normal	Normal	-15.40711, 35.3114	St-Josephy	0.063934	0.0223709	n.d.	n.d.	n.d.	0	0	0	0	0	0	0	n.a.	n.a.	n.a.
24MWD B069	Sazi	Zomba	Local	3	F	Normal	Normal	Normal	-15.40711, 35.3114	St-Josephy	0.103103	0.0197663	n.d.	n.d.	n.d.	0	0	0	0	0	0	0	n.a.	n.a.	n.a.
24MWD B070	Kaumbuka	Zomba	Local	4	F	Normal	Normal	Normal	-15.40711, 35.3114	St-Josephy	0.0696559	0.0208025	n.d.	n.d.	n.d.	0	0	0	0	0	0	0	n.a.	n.a.	n.a.
24MWD B071	Kaumbuka	Zomba	Local	3	M	Normal	Ear wounds	Normal	-15.40711, 35.3114	St-Josephy	0.0649155	0.0534204	n.d.	n.d.	n.d.	0	0	0	0	0	0	0	n.a.	n.a.	n.a.
24MWD B072	Kaumbuka	Zomba	Local	No data	No data	Normal	Normal	Normal	-15.40711, 35.3114	St-Josephy	0.053216	0.0265082	n.d.	n.d.	n.d.	0	0	0	0	0	0	0	n.a.	n.a.	n.a.
24MWD B073	Sazi	Zomba	Local	3	M	Normal	Normal	Normal	-15.40711, 35.3114	St-Josephy	0.0259438	0.0167089	n.d.	n.d.	n.d.	0	0	0	0	0	0	0	n.a.	n.a.	n.a.
24MWD B074	Kaumbuka	Zomba	Local	4	F	Normal	Normal	Normal	-15.40711, 35.3114	St-Josephy	0.0478338	0.0597007	n.d.	n.d.	n.d.	0	0	0	0	0	0	0	n.a.	n.a.	n.a.
24MWD B075	Mpakati	Zomba	Local	3	M	Normal	Normal	Normal	-15.40711, 35.3114	St-Josephy	0.164933	0.0417245	n.d.	n.d.	n.d.	0	0	0	0	0	0	0	n.a.	n.a.	n.a.
24MWD B076	Mpakati	Zomba	Local	4	F	Normal	Ear wounds	Normal	-15.40711, 35.3114	St-Josephy	0.0618535	0.0195762	n.d.	n.d.	n.d.	0	0	0	0	0	0	0	n.a.	n.a.	n.a.
24MWD B077	RTC	Zomba	Local	3	M	Normal	Normal	Normal	-15.40711, 35.3114	St-Josephy	0.0894325	0.0587852	n.d.	n.d.	n.d.	0	0	0	0	0	0	0	n.a.	n.a.	n.a.
24MWD B078	Sazi	Zomba	Local	No data	F	Normal	Normal	Normal	-15.40711, 35.3114	St-Josephy	0.0785471	0.0338119	n.d.	n.d.	n.d.	0	0	0	0	0	0	0	n.a.	n.a.	n.a.
24MWD B079	Kaumbuka	Zomba	Local	3	M	Normal	Normal	Normal	-15.40711, 35.3114	St-Josephy	0.220998	0.0446691	n.d.	n.d.	n.d.	0	0	0	0	0	0	0	n.a.	n.a.	n.a.
24MWD B080	Sazi	Zomba	Local	4	F	Normal	Normal	Normal	-15.40711, 35.3114	St-Josephy	0.0419694	0.0279649	n.d.	n.d.	n.d.	0	0	0	0	0	0	0	n.a.	n.a.	n.a.
24MWD B081	RTC	Zomba	Local	2	M	Normal	Ear wounds	Normal	-15.40711, 35.3114	St-Josephy	0.0909884	0.0264304	n.d.	n.d.	n.d.	0	0	0	0	0	0	0	n.a.	n.a.	n.a.
24MWD B082	RTC	Zomba	Local	4	F	Normal	Ear wounds	Normal	-15.40711, 35.3114	St-Josephy	0.0522675	0.0249483	n.d.	n.d.	n.d.	0	0	0	0	0	0	0	n.a.	n.a.	n.a.
24MWD B083	RTC	Zomba	Local	3	M	Normal	Alopecia	Normal	-15.40711, 35.3114	St-Josephy	0.104184	0.0372848	n.d.	n.d.	n.d.	0	0	0	0	0	0	0	n.a.	n.a.	n.a.
24MWD B084	Sazi	Zomba	Local	2	F	Normal	Normal	Normal	-15.40711, 35.3114	St-Josephy	0.0905606	0.15019	n.d.	n.d.	n.d.	0	0	0	0	0	0	0	n.a.	n.a.	n.a.
24MWD B085	Kaumbuka	Zomba	Local	2	M	Normal	Normal	Normal	-15.40711, 35.3114	St-Josephy	0.0769424	0.0216418	n.d.	n.d.	n.d.	0	0	0	0	0	0	0	n.a.	n.a.	n.a.
24MWD B086	RTC	Zomba	Local	4	M	Normal	Normal	Normal	-15.40711, 35.3114	St-Josephy	0.184405	0.0303408	n.d.	n.d.	n.d.	0	0	0	0	0	0	0	n.a.	n.a.	n.a.
24MWD B087	Sazi	Zomba	Local	5	F	Normal	Normal	Normal	-15.40711, 35.3114	St-Josephy	0.0567865	0.0287675	n.d.	n.d.	n.d.	0	0	0	0	0	0	0	n.a.	n.a.	n.a.
24MWD B088	RTC	Zomba	Local	4	M	Normal	Normal	Normal	-15.40711, 35.3114	St-Josephy	0.0572515	0.035767	n.d.	n.d.	n.d.	0	0	0	0	0	0	0	n.a.	n.a.	n.a.
24MWD B089	RTC	Zomba	Local	2	F	Normal	Normal	Normal	-15.40711, 35.3114	St-Josephy	0.0183279	0.0178816	n.d.	n.d.	n.d.	0	0	0	0	0	0	0	n.a.	n.a.	n.a.
24MWD B090	RTC	Zomba	Local	2	F	Enlarged	alopecia	Normal	-15.40711, 35.3114	St-Josephy	0.0192379	0.0248599	39.5277	n.d.	n.d.	0	0	0	0	0	0	0	n.a.	n.a.	n.a.
24MWD B091	Namalaka	Zomba	Local	3	M	Normal	Normal	Emaciated	-15.40711, 35.3114	St-Josephy	0.0312876	0.0215522	39.8991	n.d.	n.d.	0	0	0	0	0	0	0	n.a.	n.a.	n.a.
24MWD B092	Namalaka	Zomba	Local	2	M	Normal	Normal	Normal	-15.40711, 35.3114	St-Josephy	0.0533335	0.031912	n.d.	n.d.	n.d.	0	0	0	0	0	0	0	n.a.	n.a.	n.a.
24MWD B093	Thundu	Zomba	Local	6	M	Normal	Normal	Normal	-15.40711, 35.3114	St-Josephy	0.0847099	0.270357	n.d.	n.d.	n.d.	0	0	0	0	0	0	0	n.a.	n.a.	n.a.
24MWD B094	Sazi	Zomba	Local	4	M	Normal	Normal	Normal	-15.40711, 35.3114	St-Josephy	0.067373	0.047413	n.d.	n.d.	n.d.	0	0	0	0	0	0	0	n.a.	n.a.	n.a.
24MWD B095	CMSS	Zomba	Local	0 (7 months)	M	Normal	Normal	Normal	-15.40711, 35.3114	St-Josephy	0.0659176	0.0263332	n.d.	n.d.	n.d.	0	0	0	0	0	0	0	n.a.	n.a.	n.a.
24MWD B096	Kaumbuka	Zomba	Local	8	F	Normal	Normal	Normal	-15.40711, 35.3114	St-Josephy	0.0479132	0.0378752	n.d.	n.d.	n.d.	0	0	0	0	0	0	0	n.a.	n.a.	n.a.
24MWD B097	St. Joesphy	Zomba	Local	2	F	Normal	Normal	Normal	-15.40711, 35.3114	St-Josephy	0.108624	0.050469	n.d.	n.d.	n.d.	0	0	0	0	0	0	0	n.a.	n.a.	n.a.
24MWD B098	Sazi	Zomba	Local	3	F	Normal	Normal	Normal	-15.40711, 35.3114	St-Josephy	0.0987181	0.0544567	37.6607	n.d.	n.d.	0	0	0	0	0	0	0	n.a.	n.a.	n.a.
24MWD B099	Mpoto	Zomba	Local	9	M	Normal	Alopecia	Normal	-15.40711, 35.3114	St-Josephy	0.0535002	0.0252479	36.4132	n.d.	n.d.	0	0	0	0	0	0	0	n.a.	n.a.	n.a.
24MWD B100	Mainula	Zomba	Local	6	F	Normal	Ear wounds	Normal	-15.40711, 35.3114	St-Josephy	0.0447941	0.0309305	n.d.	n.d.	n.d.	0	0	0	0	0	0	0	n.a.	n.a.	n.a.
24MWD B101	Mainula	Zomba	Local	No data	F	Normal	Normal	Normal	-15.40711, 35.3114	St-Josephy	0.285333	0.131952	n.d.	n.d.	n.d.	0	0	0	0	0	0	0	n.a.	n.a.	n.a.
24MWD B102	Gilbert	Zomba	Local	4	M	Normal	Ear wounds	Normal	-15.40711, 35.3114	St-Josephy	0.0508127	0.0292227	n.d.	n.d.	n.d.	0	0	0	0	0	0	0	n.a.	n.a.	n.a.
24MWD B103	Gilbert	Zomba	Local	8	F	Normal	Ear wounds	Emaciated	-15.40711, 35.3114	St-Josephy	0.0354594	0.0244683	37.9804	n.d.	n.d.	0	0	0	0	0	0	0	n.a.	n.a.	n.a.
24MWD B104	Gilbert	Zomba	Local	3	M	Normal	Normal	Normal	-15.40711, 35.3114	St-Josephy	0.0955363	0.217704	n.d.	n.d.	n.d.	0	0	0	0	0	0	0	n.a.	n.a.	n.a.
24MWD B105	Simion	Zomba	Local	2	F	Normal	Normal	Normal	-15.40711, 35.3114	St-Josephy	0.0791975	0.0428855	n.d.	n.d.	n.d.	0	0	0	0	0	0	0	n.a.	n.a.	n.a.
24MWD B106	Teche	Zomba	Local	3	F	Normal	Ear wounds	Normal	-15.40711, 35.3114	St-Josephy	0.118338	0.11869	n.d.	n.d.	n.d.	0	0	0	0	0	0	0	n.a.	n.a.	n.a.
24MWD B107	Chilemere	Zomba	Local	3	M	Normal	Ear wounds	Normal	-15.40711, 35.3114	St-Josephy	0.0394953	0.0245593	n.d.	n.d.	n.d.	0	0	0	0	0	0	0	n.a.	n.a.	n.a.
24MWD B108	Chilemere	Zomba	Local	7	M	Normal	Ear wounds	Normal	-15.40711, 35.3114	St-Josephy	0.0745187	0.0293247	27.7347	Positive	Positive	1	0	0	1	0	0	0	n.a.	n.d.	n.d.
24MWD B109	Chilemere	Zomba	Local	2	M	Normal	Normal	Normal	-15.40711, 35.3114	St-Josephy	0.178642	0.088312	n.d.	n.d.	n.d.	0	0	0	0	0	0	0	n.a.	n.a.	n.a.
24MWD B110	Mpoto	Zomba	Local	3	F	Normal	Ear wounds	Normal	-15.40711, 35.3114	St-Josephy	0.0802048	0.0289394	n.d.	n.d.	n.d.	0	0	0	0	0	0	0	n.a.	n.a.	n.a.
24MWD B111	Mpoto	Zomba	Local	5	M	Normal	Normal	Normal	-15.40711, 35.3114	St-Josephy	0.0359561	0.0369464	n.d.	n.d.	n.d.	0	0	0	0	0	0	0	n.a.	n.a.	n.a.
24MWD B112	Mpoto	Zomba	Local	7	M	Normal	Normal	Normal	-15.40434, 35.34336	Thundu School	0.0956693	0.0268828	n.d.	n.d.	n.d.	0	0	0	0	0	0	0	n.a.	n.a.	n.a.
24MWD B113	Tewesa	Zomba	Local	5	F	Normal	Ear wounds	Normal	-15.40434, 35.34336	Thundu School	0.0672956	0.0288852	n.d.	n.d.	n.d.	0	0	0	0	0	0	0	n.a.	n.a.	n.a.
24MWD B114	Tewesa	Zomba	Local	7	M	Normal	Normal	Normal	-15.40434, 35.34336	Thundu School	0.050761	0.0322112	n.d.	Positive	n.d.	0	0	0	1	0	0	0	n.a.	n.a.	n.d.
24MWD B115	Chilemere	Zomba	Local	8	M	Normal	Ear wounds	Normal	-15.40434, 35.34336	Thundu School	0.0858212	0.0293681	n.d.	n.d.	n.d.	0	0	0	0	0	0	0	n.a.	n.a.	n.a.
24MWD B116	Mpoto	Zomba	Local	10	M	Normal	Ear wounds	Normal	-15.40434, 35.34336	Thundu School	0.180959	0.0483083	n.d.	n.d.	n.d.	0	0	0	0	0	0	0	n.a.	n.a.	n.a.
24MWD B117	Mpoto	Zomba	Local	6	M	Normal	Ear wounds	Normal	-15.40434, 35.34336	Thundu School	0.0345795	0.0252772	n.d.	n.d.	n.d.	0	0	0	0	0	0	0	n.a.	n.a.	n.a.
24MWD B118	Mpoto	Zomba	Local	6	M	Normal	Normal	Normal	-15.40434, 35.34336	Thundu School	0.0976139	0.0242564	n.d.	n.d.	n.d.	0	0	0	0	0	0	0	n.a.	n.a.	n.a.
24MWD B119	Mpoto	Zomba	Local	2	M	Normal	Normal	Normal	-15.40434, 35.34336	Thundu School	0.137849	0.167688	n.d.	n.d.	n.d.	0	0	0	0	0	0	0	n.a.	n.a.	n.a.
24MWD B120	Mpoto	Zomba	Local	6	M	Normal	Ear wounds	Normal	-15.40434, 35.34336	Thundu School	0.172763	0.0375874	n.d.	n.d.	n.d.	0	0	0	0	0	0	0	n.a.	n.a.	n.a.
24MWD B121	Mpoto	Zomba	Local	3	M	Normal	Normal	Normal	-15.40434, 35.34336	Thundu School	0.178435	0.0465933	n.d.	n.d.	n.d.	0	0	0	0	0	0	0	n.a.	n.a.	n.a.
24MWD B122	Mpoto	Zomba	Local	4	M	Normal	Normal	Normal	-15.40434, 35.34336	Thundu School	0.235981	0.235487	n.d.	n.d.	n.d.	0	0	0	0	0	0	0	n.a.	n.a.	n.a.
24MWD B123	Mteche	Zomba	Local	3	M	Normal	Normal	Normal	-15.40434, 35.34336	Thundu School	0.0785858	0.0236518	n.d.	n.d.	n.d.	0	0	0	0	0	0	0	n.a.	n.a.	n.a.
24MWD B124	Tewesa	Zomba	Local	4	M	Normal	Alopecia	Normal	-15.40434, 35.34336	Thundu School	0.0387139	0.0737069	n.d.	n.d.	n.d.	0	0	0	0	0	0	0	n.a.	n.a.	n.a.
24MWD B125	Tewesa	Zomba	Local	5	M	Normal	Normal	Normal	-15.40434, 35.34336	Thundu School	0.0371966	0.0267246	n.d.	n.d.	n.d.	0	0	0	0	0	0	0	n.a.	n.a.	n.a.
24MWD B126	Somange	Zomba	Local	4	M	Normal	Normal	Normal	-15.40434, 35.34336	Thundu School	0.182254	0.0333044	n.d.	n.d.	n.d.	0	0	0	0	0	0	0	n.a.	n.a.	n.a.
24MWD B127	Somanje	Zomba	Local	3	M	Normal	Normal	Normal	-15.40434, 35.34336	Thundu School	0.0320597	0.0179004	n.d.	Positive	n.d.	0	0	0	1	0	0	0	n.a.	n.a.	n.d.
24MWD B128	Somanje	Zomba	Local	4	M	Normal	Normal	Normal	-15.40434, 35.34336	Thundu School	0.0646094	0.0285489	n.d.	n.d.	n.d.	0	0	0	0	0	0	0	n.a.	n.a.	n.a.
24MWD B129	Mpoto	Zomba	Local	3	M	Normal	Normal	Normal	-15.40434, 35.34336	Thundu School	0.0677332	0.0360415	n.d.	n.d.	n.d.	0	0	0	0	0	0	0	n.a.	n.a.	n.a.
24MWD B130	Theche	Zomba	Local	2	F	Normal	Normal	Normal	-15.40434, 35.34336	Thundu School	0.0571468	0.0276877	n.d.	n.d.	n.d.	0	0	0	0	0	0	0	n.a.	n.a.	n.a.
24MWD B131	Theche	Zomba	Local	3	F	Normal	Normal	Normal	-15.40434, 35.34336	Thundu School	0.0537648	0.0280773	n.d.	n.d.	n.d.	0	0	0	0	0	0	0	n.a.	n.a.	n.a.
24MWD B132	Chilemere	Zomba	Local	4	F	Normal	Normal	Normal	-15.40434, 35.34336	Thundu School	0.0741256	0.0288713	n.d.	n.d.	n.d.	0	0	0	0	0	0	0	n.a.	n.a.	n.a.
24MWD B133	Chilemere	Zomba	Local	3	M	Normal	Normal	Normal	-15.40434, 35.34336	Thundu School	0.101632	0.0440381	n.d.	n.d.	n.d.	0	0	0	0	0	0	0	n.a.	n.a.	n.a.
24MWD B134	Mayenula	Zomba	Local	4	F	Normal	Normal	Normal	-15.40434, 35.34336	Thundu School	0.0418976	0.0281298	n.d.	n.d.	n.d.	0	0	0	0	0	0	0	n.a.	n.a.	n.a.
24MWD B135	Mpoto	Zomba	Local	3	M	Normal	Normal	Normal	-15.40434, 35.34336	Thundu School	0.0313494	0.0256895	n.d.	n.d.	n.d.	0	0	0	0	0	0	0	n.a.	n.a.	n.a.
24MWD B136	Mpoto	Zomba	Local	2	M	Normal	Normal	Normal	-15.40434, 35.34336	Thundu School	0.0588753	0.0256349	n.d.	n.d.	n.d.	0	0	0	0	0	0	0	n.a.	n.a.	n.a.
24MWD B137	Mpoto	Zomba	Local	3	F	Normal	Normal	Normal	-15.40434, 35.34336	Thundu School	0.0449303	0.0294931	n.d.	n.d.	n.d.	0	0	0	0	0	0	0	n.a.	n.a.	n.a.
24MWD B138	Mpoto	Zomba	Local	4	F	Normal	Normal	Normal	-15.40434, 35.34336	Thundu School	0.0693607	0.0482575	n.d.	n.d.	n.d.	0	0	0	0	0	0	0	n.a.	n.a.	n.a.
24MWD B139	Thundu	Zomba	Local	0 (9 months)	M	Normal	Ear wounds	Normal	-15.40434, 35.34336	Thundu School	0.182405	0.0741798	n.d.	n.d.	n.d.	0	0	0	0	0	0	0	n.a.	n.a.	n.a.
24MWD B140	Mainula	Zomba	Local	4	M	Normal	Ear wounds	Normal	-15.40434, 35.34336	Thundu School	0.0589727	0.0276491	n.d.	n.d.	n.d.	0	0	0	0	0	0	0	n.a.	n.a.	n.a.
24MWD B141	Mpoto	Zomba	Local	5	M	Normal	Ear wounds	Normal	-15.40434, 35.34336	Thundu School	0.0583192	0.0542721	n.d.	n.d.	n.d.	0	0	0	0	0	0	0	n.a.	n.a.	n.a.
24MWD B142	Sone	Zomba	Local	4	F	Normal	Normal	Normal	-15.40434, 35.34336	Thundu School	0.0973179	0.0796002	n.d.	n.d.	n.d.	0	0	0	0	0	0	0	n.a.	n.a.	n.a.
24MWD B143	Mainula	Zomba	Local	4	F	Normal	Normal	Normal	-15.40434, 35.34336	Thundu School	0.0379163	0.0297984	n.d.	n.d.	n.d.	0	0	0	0	0	0	0	n.a.	n.a.	n.a.
24MWD B144	Mainula	Zomba	Local	2	F	Normal	Alopecia	Normal	-15.40434, 35.34336	Thundu School	0.065555	0.0336532	n.d.	n.d.	n.d.	0	0	0	0	0	0	0	n.a.	n.a.	n.a.
24MWD B145	Likungwasi	Zomba	Local	3	F	Normal	Normal	Normal	-15.40434, 35.34336	Thundu School	0.392637	0.0409179	n.d.	n.d.	n.d.	0	0	0	0	0	0	0	n.a.	n.a.	n.a.
24MWD B146	Likungwasi	Zomba	Local	4	M	Normal	Normal	Normal	-15.40434, 35.34336	Thundu School	0.045591	0.0267465	n.d.	n.d.	n.d.	0	0	0	0	0	0	0	n.a.	n.a.	n.a.
24MWD B147	Likungwasi	Zomba	Local	2	M	Normal	Normal	Normal	-15.40434, 35.34336	Thundu School	0.0465567	0.0455091	n.d.	n.d.	n.d.	0	0	0	0	0	0	0	n.a.	n.a.	n.a.
24MWD B148	Mseche	Zomba	Local	3	M	Normal	Normal	Normal	-15.40434, 35.34336	Thundu School	0.053144	0.0290067	n.d.	n.d.	n.d.	0	0	0	0	0	0	0	n.a.	n.a.	n.a.
24MWD B149	Thundu	Zomba	Local	4	M	Normal	Normal	Normal	-15.40434, 35.34336	Thundu School	0.0575599	0.0319306	n.d.	n.d.	n.d.	0	0	0	0	0	0	0	n.a.	n.a.	n.a.
24MWD B150	Msewesa	Zomba	Local	4	M	Normal	Normal	Normal	-15.40434, 35.34336	Thundu School	0.115642	0.0387218	n.d.	n.d.	n.d.	0	0	0	0	0	0	0	n.a.	n.a.	n.a.
24MWD C001	Chongo	Zomba	Local	3	M	Normal	Normal	Normal	-15.40792, 35.33236	Chipironi School	0.042695	0.0328383	n.d.	n.d.	n.d.	0	0	0	0	0	0	0	n.a.	n.a.	n.a.
24MWD C002	Mtewesa	Zomba	German Shepherd	3	M	Normal	Normal	Normal	-15.40792, 35.33236	Chipironi School	0.0510739	0.0265953	n.d.	n.d.	n.d.	0	0	0	0	0	0	0	n.a.	n.a.	n.a.
24MWD C003	Chongo	Zomba	Local	2	M	Normal	Normal	Normal	-15.40792, 35.33236	Chipironi School	0.0550129	0.0315875	n.d.	Positive	Positive	0	0	0	1	0	0	0	n.a.	n.d.	n.d.
24MWD C004	Chizau	Zomba	Local	10	F	Normal	Ear wounds	Normal	-15.40792, 35.33236	Chipironi School	0.185296	0.378615	n.d.	n.d.	n.d.	0	0	0	0	0	0	0	n.a.	n.a.	n.a.
24MWD C005	Likungwati	Zomba	Local	11	F	Normal	Normal	Normal	-15.40792, 35.33236	Chipironi School	0.154605	0.0377844	n.d.	n.d.	n.d.	0	0	0	0	0	0	0	n.a.	n.a.	n.a.
24MWD C006	Chibaya	Zomba	Local	11	M	Normal	Normal	Normal	-15.40792, 35.33236	Chipironi School	0.0724795	0.0307261	n.d.	n.d.	n.d.	0	0	0	0	0	0	0	n.a.	n.a.	n.a.
24MWD C007	Chibaya	Zomba	Local	10	F	Enlarged	Ear wounds	Normal	-15.40792, 35.33236	Chipironi School	0.147207	0.0364367	n.d.	Positive	n.d.	0	0	0	1	0	0	0	n.a.	n.a.	n.d.
24MWD C008	Chibaya	Zomba	Local	10	M	Normal	Normal	Normal	-15.40792, 35.33236	Chipironi School	0.0985775	0.105119	n.d.	n.d.	n.d.	0	0	0	0	0	0	0	n.a.	n.a.	n.a.
24MWD C009	Alastoni	Zomba	Local	5	M	Normal	Normal	Normal	-15.40792, 35.33236	Chipironi School	0.129166	0.0834945	n.d.	n.d.	n.d.	0	0	0	0	0	0	0	n.a.	n.a.	n.a.
24MWD C010	Chizalo	Zomba	Local	6	M	Enlarged	Normal	Normal	-15.40792, 35.33236	Chipironi School	2.28097	0.787715	25.7312	Positive	Positive	1	1	1	1	1	1	1	n.a.	n.d.	n.d.
24MWD C011	Chizalo	Zomba	Local	2	F	Normal	Normal	Normal	-15.40792, 35.33236	Chipironi School	0.0654097	0.0309714	n.d.	n.d.	n.d.	0	0	0	0	0	0	0	n.a.	n.a.	n.a.
24MWD C012	chongo	Zomba	Local	0 (9 months)	M	Normal	Normal	Normal	-15.40792, 35.33236	Chipironi School	0.0286047	0.025704	22.4859	Positive	Positive	1	0	0	1	0	0	0	n.a.	n.d.	n.d.
24MWD C013	chongo	Zomba	Local	13	M	Normal	Normal	Normal	-15.40792, 35.33236	Chipironi School	0.066884	0.0309028	n.d.	n.d.	n.d.	0	0	0	0	0	0	0	n.a.	n.a.	n.a.
24MWD C014	chongo	Zomba	Local	4	F	Normal	Normal	Normal	-15.40792, 35.33236	Chipironi School	0.0770949	0.0542435	n.d.	n.d.	n.d.	0	0	0	0	0	0	0	n.a.	n.a.	n.a.
24MWD C015	Chipironi	Zomba	Local	9	F	Enlarged	Ear wounds	Normal	-15.40792, 35.33236	Chipironi School	0.138052	0.111186	n.d.	n.d.	n.d.	0	0	0	0	0	0	0	n.a.	n.a.	n.a.
24MWD C016	Chongo	Zomba	Local	6	F	Normal	Ear wounds	Normal	-15.40792, 35.33236	Chipironi School	0.0582279	0.0133728	n.d.	n.d.	n.d.	0	0	0	0	0	0	0	n.a.	n.a.	n.a.
24MWD C017	Chongo	Zomba	Local	2	F	Normal	Ear wounds	Normal	-15.40792, 35.33236	Chipironi School	0.0339856	0.0247129	n.d.	n.d.	n.d.	0	0	0	0	0	0	0	n.a.	n.a.	n.a.
24MWD C018	Likumbo	Zomba	Local	9	M	Normal	Normal	Normal	-15.40792, 35.33236	Chipironi School	0.101811	0.0737478	n.d.	n.d.	n.d.	0	0	0	0	0	0	0	n.a.	n.a.	n.a.
24MWD C019	Likungwati	Zomba	Local	8	M	Normal	Normal	Normal	-15.40792, 35.33236	Chipironi School	0.0884241	0.0661879	n.d.	n.d.	n.d.	0	0	0	0	0	0	0	n.a.	n.a.	n.a.
24MWD C020	Chongo	Zomba	Local	3	M	Normal	Alopecia	Emaciated	-15.40792, 35.33236	Chipironi School	0.732839	0.035964	n.d.	Positive	n.d.	0	1	0	1	1	0	1	n.a.	n.a.	n.d.
24MWD C021	Chidzalo	Zomba	Local	7	M	Normal	Ear wounds	Normal	-15.40792, 35.33236	Chipironi School	0.0753114	0.0372168	n.d.	n.d.	n.d.	0	0	0	0	0	0	0	n.a.	n.a.	n.a.
24MWD C022	Chongo	Zomba	Local	7	F	Normal	Ear wounds	Emaciated	-15.40792, 35.33236	Chipironi School	2.21842	3.27259	28.7398	Positive	Positive	1	1	1	1	1	1	1	PV927161	PV952707	PV960688
24MWD C023	Chibaya	Zomba	Local	10	M	Normal	Ear wounds	Normal	-15.40792, 35.33236	Chipironi School	0.0757195	0.0352256	n.d.	n.d.	n.d.	0	0	0	0	0	0	0	n.a.	n.a.	n.a.
24MWD C024	Mitochi	Zomba	Local	5	M	Normal	Normal	Normal	-15.40792, 35.33236	Chipironi School	0.0878941	0.0586416	n.d.	n.d.	n.d.	0	0	0	0	0	0	0	n.a.	n.a.	n.a.
24MWD C025	Chongo	Zomba	Local	8	M	Normal	Ear wounds	Normal	-15.40792, 35.33236	Chipironi School	0.130247	0.0332065	n.d.	n.d.	n.d.	0	0	0	0	0	0	0	n.a.	n.a.	n.a.
24MWD C026	Chongo	Zomba	Local	11	M	Normal	Normal	Normal	-15.40792, 35.33236	Chipironi School	0.0493827	0.0292919	n.d.	Positive	Positive	0	0	0	1	0	0	0	n.a.	n.d.	n.d.
24MWD C027	Chongo	Zomba	Local	No data	M	Normal	Normal	Normal	-15.40792, 35.33236	Chipironi School	0.0813963	0.0336928	n.d.	n.d.	n.d.	0	0	0	0	0	0	0	n.a.	n.a.	n.a.
24MWD C028	Chongo	Zomba	Local	4	M	Normal	Normal	Normal	-15.40792, 35.33236	Chipironi School	0.29409	0.0484458	n.d.	n.d.	n.d.	0	0	0	0	0	0	0	n.a.	n.a.	n.a.
24MWD C029	Chongo	Zomba	Local	14	M	Normal	Ear wounds	Normal	-15.40792, 35.33236	Chipironi School	2.3436	1.19404	22.9344	Positive	Positive	1	1	1	1	1	1	1	n.a.	n.d.	n.d.
24MWD C030	Chongo	Zomba	Local	1	F	Normal	Ear wounds	Normal	-15.40792, 35.33236	Chipironi School	0.0432621	0.161841	n.d.	n.d.	n.d.	0	0	0	0	0	0	0	n.a.	n.a.	n.a.
24MWD C031	Likungwati	Zomba	Local	4	F	Enlarged	Normal	Normal	-15.40792, 35.33236	Chipironi School	2.11895	0.256221	38.6723	Positive	Positive	0	1	0	1	1	0	1	n.a.	n.d.	n.d.
24MWD C032	Likungwati	Zomba	Local	5	M	Normal	Normal	Normal	-15.40792, 35.33236	Chipironi School	0.191555	0.0403084	n.d.	n.d.	n.d.	0	0	0	0	0	0	0	n.a.	n.a.	n.a.
24MWD C033	Chidzalo	Zomba	Local	6	M	Normal	Normal	Normal	-15.40792, 35.33236	Chipironi School	0.0697235	0.0299418	n.d.	n.d.	n.d.	0	0	0	0	0	0	0	n.a.	n.a.	n.a.
24MWD C034	Chongo	Zomba	Local	6	F	Normal	Ear wounds	Normal	-15.40792, 35.33236	Chipironi School	0.0543784	0.0800131	n.d.	n.d.	n.d.	0	0	0	0	0	0	0	n.a.	n.a.	n.a.
24MWD C035	Chibaya	Zomba	Local	6	M	Normal	Ear wounds	Normal	-15.40792, 35.33236	Chipironi School	0.34817	0.0948371	n.d.	n.d.	n.d.	0	0	0	0	0	0	0	n.a.	n.a.	n.a.
24MWD C036	Chongo	Zomba	Local	15	F	Normal	Normal	Normal	-15.40792, 35.33236	Chipironi School	0.145498	0.0998628	n.d.	n.d.	n.d.	0	0	0	0	0	0	0	n.a.	n.a.	n.a.
24MWD C037	Chongo	Zomba	Local	4	M	Normal	Ear wounds	Normal	-15.40792, 35.33236	Chipironi School	0.0731625	0.0461971	n.d.	n.d.	n.d.	0	0	0	0	0	0	0	n.a.	n.a.	n.a.
24MWD C038	Chongo	Zomba	Local	8	No data	Normal	Ear wounds	Normal	-15.40792, 35.33236	Chipironi School	0.0592669	0.0237651	n.d.	n.d.	n.d.	0	0	0	0	0	0	0	n.a.	n.a.	n.a.
24MWD C039	Mayinuka	Zomba	Local	5	M	Normal	Normal	Normal	-15.40792, 35.33236	Chipironi School	0.07973	0.0255611	n.d.	n.d.	n.d.	0	0	0	0	0	0	0	n.a.	n.a.	n.a.
24MWD C040	Mayinuka	Zomba	Local	5	M	Enlarged	Alopecia	Emaciated	-15.40792, 35.33236	Chipironi School	3.60735	3.11744	34.5587	Positive	Positive	1	1	1	1	1	1	1	PV927160	PV952707	n.d.
24MWD C041	Mayinuka	Zomba	Local	9	F	Normal	Normal	Emaciated	-15.40792, 35.33236	Chipironi School	0.0990749	0.0296956	n.d.	n.d.	n.d.	0	0	0	0	0	0	0	n.a.	n.a.	n.a.
24MWD C042	Mayinuka	Zomba	Local	0 (8 months)	M	Normal	Normal	Normal	-15.40792, 35.33236	Chipironi School	0.0500973	0.0228672	n.d.	n.d.	n.d.	0	0	0	0	0	0	0	n.a.	n.a.	n.a.
24MWD C043	Mayinuka	Zomba	Local	0 (8 months)	F	Normal	Normal	Normal	-15.40792, 35.33236	Chipironi School	0.0911856	0.0785537	n.d.	n.d.	n.d.	0	0	0	0	0	0	0	n.a.	n.a.	n.a.
24MWD C044	Likungwati	Zomba	Local	3	M	Normal	Normal	Normal	-15.40792, 35.33236	Chipironi School	0.0817162	0.0355058	n.d.	n.d.	n.d.	0	0	0	0	0	0	0	n.a.	n.a.	n.a.
24MWD C045	Likungwati	Zomba	Local	1	F	Normal	Normal	Normal	-15.40792, 35.33236	Chipironi School	0.0347747	0.0274694	n.d.	n.d.	n.d.	0	0	0	0	0	0	0	n.a.	n.a.	n.a.
24MWD C046	Mayinuka	Zomba	Local	5	F	Normal	Normal	Normal	-15.40792, 35.33236	Chipironi School	0.0657138	0.045884	n.d.	n.d.	n.d.	0	0	0	0	0	0	0	n.a.	n.a.	n.a.
24MWD C047	Mayinuka	Zomba	Local	8	F	Normal	Normal	Normal	-15.40792, 35.33236	Chipironi School	0.0190352	0.0224434	n.d.	n.d.	n.d.	0	0	0	0	0	0	0	n.a.	n.a.	n.a.
24MWD C048	Likungwati	Zomba	Local	1	M	Normal	Normal	Normal	-15.40792, 35.33236	Chipironi School	0.0439699	0.0238281	n.d.	n.d.	n.d.	0	0	0	0	0	0	0	n.a.	n.a.	n.a.
24MWD C049	Likungwati	Zomba	Local	1	F	Normal	Normal	Normal	-15.40792, 35.33236	Chipironi School	0.249444	0.0243571	n.d.	n.d.	n.d.	0	0	0	0	0	0	0	n.a.	n.a.	n.a.
24MWD C050	Likungwati	Zomba	Local	1	M	Normal	Normal	Normal	-15.40792, 35.33236	Chipironi School	0.0749902	0.122231	n.d.	n.d.	n.d.	0	0	0	0	0	0	0	n.a.	n.a.	n.a.
24MWD C051	Likungwati	Zomba	Local	1	M	Normal	Normal	Normal	-15.40792, 35.33236	Chipironi School	0.0867085	0.0368042	n.d.	n.d.	n.d.	0	0	0	0	0	0	0	n.a.	n.a.	n.a.
24MWD C052	Sauka	Zomba	Local	12	M	Normal	Normal	Normal	-15.40792, 35.33236	Chipironi School	0.0449244	0.0838338	n.d.	n.d.	n.d.	0	0	0	0	0	0	0	n.a.	n.a.	n.a.
24MWD C053	Sauka	Zomba	Local	10	F	Normal	Normal	Normal	-15.40792, 35.33236	Chipironi School	0.09271	0.0440579	n.d.	n.d.	n.d.	0	0	0	0	0	0	0	n.a.	n.a.	n.a.
24MWD C054	Likungwati	Zomba	Local	5	F	Normal	Normal	Normal	-15.40792, 35.33236	Chipironi School	0.0668633	0.0273448	n.d.	n.d.	n.d.	0	0	0	0	0	0	0	n.a.	n.a.	n.a.
24MWD C055	Likungwati	Zomba	Local	12	F	Normal	Normal	Normal	-15.40792, 35.33236	Chipironi School	0.116228	0.0279314	n.d.	n.d.	n.d.	0	0	0	0	0	0	0	n.a.	n.a.	n.a.
24MWD C056	Sauka	Zomba	Local	4	F	Normal	Normal	Normal	-15.40792, 35.33236	Chipironi School	0.266286	0.0219549	n.d.	n.d.	n.d.	0	0	0	0	0	0	0	n.a.	n.a.	n.a.
24MWD C057	Likungwati	Zomba	Local	1	F	Normal	Normal	Normal	-15.40792, 35.33236	Chipironi School	0.0544593	0.0210887	n.d.	n.d.	n.d.	0	0	0	0	0	0	0	n.a.	n.a.	n.a.
24MWD C058	Likungwati	Zomba	Local	1	F	Normal	Normal	Normal	-15.40792, 35.33236	Chipironi School	0.0328847	0.0320194	n.d.	n.d.	n.d.	0	0	0	0	0	0	0	n.a.	n.a.	n.a.
24MWD C059	Likungwati	Zomba	Local	2	F	Normal	Normal	Normal	-15.40792, 35.33236	Chipironi School	0.029807	0.0277291	n.d.	n.d.	n.d.	0	0	0	0	0	0	0	n.a.	n.a.	n.a.
24MWD C060	Likungwati	Zomba	Local	2	F	Normal	Normal	Normal	-15.40792, 35.33236	Chipironi School	2.80292	0.751677	n.d.	n.d.	n.d.	0	1	1	0	1	1	0	n.a.	n.a.	n.a.
24MWD C061	Chidzalo	Zomba	Local	No data	F	Normal	Normal	Normal	-15.40792, 35.33236	Chipironi School	0.0249973	0.0271306	n.d.	n.d.	n.d.	0	0	0	0	0	0	0	n.a.	n.a.	n.a.
24MWD C062	Chongo	Zomba	Local	0 (6 months)	M	Normal	Normal	Normal	-15.40792, 35.33236	Chipironi School	0.0421119	0.0308583	n.d.	n.d.	n.d.	0	0	0	0	0	0	0	n.a.	n.a.	n.a.
24MWD C063	Chongo	Zomba	Local	0 (6 months)	F	Normal	Normal	Normal	-15.40792, 35.33236	Chipironi School	0.0488885	0.0228866	n.d.	n.d.	n.d.	0	0	0	0	0	0	0	n.a.	n.a.	n.a.
24MWD C064	Chongo	Zomba	Local	0 (6 months)	F	Normal	Normal	Normal	-15.40792, 35.33236	Chipironi School	0.0587871	0.0249199	n.d.	n.d.	n.d.	0	0	0	0	0	0	0	n.a.	n.a.	n.a.
24MWD C065	Chipironi	Zomba	Local	4	M	Normal	Normal	Normal	-15.40792, 35.33236	Chipironi School	0.384058	0.0275777	n.d.	n.d.	n.d.	0	0	0	0	0	0	0	n.a.	n.a.	n.a.
24MWD C066	Likungwati	Zomba	Local	1	F	Normal	Normal	Normal	-15.40792, 35.33236	Chipironi School	0.1935	0.029454	n.d.	n.d.	n.d.	0	0	0	0	0	0	0	n.a.	n.a.	n.a.
24MWD C067	Simeoni	Zomba	Local	3	M	Normal	Normal	Normal	-15.40792, 35.33236	Chipironi School	0.0911437	0.432391	n.d.	n.d.	n.d.	0	0	0	0	0	0	0	n.a.	n.a.	n.a.
24MWD C068	Likungwati	Zomba	Local	3	M	Normal	Normal	Normal	-15.40792, 35.33236	Chipironi School	0.285252	0.261557	n.d.	n.d.	n.d.	0	0	0	0	0	0	0	n.a.	n.a.	n.a.
24MWD C069	Likungwati	Zomba	Local	4	F	Normal	Normal	Normal	-15.40792, 35.33236	Chipironi School	0.0436865	0.0278491	n.d.	n.d.	n.d.	0	0	0	0	0	0	0	n.a.	n.a.	n.a.
24MWD C070	Chongo	Zomba	Local	No data	F	Normal	Normal	Normal	-15.40792, 35.33236	Chipironi School	0.0472359	0.029541	n.d.	n.d.	n.d.	0	0	0	0	0	0	0	n.a.	n.a.	n.a.
24MWD C071	Chongo	Zomba	Local	No data	F	Normal	Normal	Normal	-15.40792, 35.33236	Chipironi School	0.131856	0.0771894	n.d.	n.d.	n.d.	0	0	0	0	0	0	0	n.a.	n.a.	n.a.
24MWD C072	Likungwati	Zomba	Local	9	F	Normal	Normal	Normal	-15.40792, 35.33236	Chipironi School	0.0318929	0.0232892	n.d.	n.d.	n.d.	0	0	0	0	0	0	0	n.a.	n.a.	n.a.
24MWD C073	Likungwati	Zomba	Local	9	M	Normal	Ear wounds	Normal	-15.40792, 35.33236	Chipironi School	3.67009	3.42628	28.9378	Positive	Positive	1	1	1	1	1	1	1	PV927159	n.d.	n.d.
24MWD C074	Likungwati	Zomba	Local	15	F	Normal	Normal	Normal	-15.40792, 35.33236	Chipironi School	0.888967	0.0400911	n.d.	n.d.	n.d.	0	1	0	0	1	0	0	n.a.	n.a.	n.a.
24MWD C075	Chibaya	Zomba	Local	4	M	Normal	Normal	Normal	-15.40792, 35.33236	Chipironi School	0.0462238	0.021438	n.d.	n.d.	n.d.	0	0	0	0	0	0	0	n.a.	n.a.	n.a.
24MWD C076	Chiongokhikowi	Zomba	Local	5	F	Normal	Normal	Normal	-15.40792, 35.33236	Chipironi School	0.0698452	0.0325103	n.d.	n.d.	n.d.	0	0	0	0	0	0	0	n.a.	n.a.	n.a.
24MWD C077	Chiongokhikowi	Zomba	Local	0 (6 months)	F	Normal	Normal	Normal	-15.40792, 35.33236	Chipironi School	0.0565727	0.0281859	n.d.	n.d.	n.d.	0	0	0	0	0	0	0	n.a.	n.a.	n.a.
24MWD C078	Likungwati	Zomba	Local	5	M	Normal	Normal	Normal	-15.40792, 35.33236	Chipironi School	0.0417937	1.1524	n.d.	n.d.	n.d.	0	0	1	0	1	0	0	n.a.	n.a.	n.a.
24MWD C079	Chilemera	Zomba	Local	2	M	Normal	Normal	Normal	-15.40792, 35.33236	Chipironi School	0.0123486	0.0228038	n.d.	n.d.	n.d.	0	0	0	0	0	0	0	n.a.	n.a.	n.a.
24MWD C080	Chilemera	Zomba	Local	0 (10 months)	F	Normal	Normal	Normal	-15.40792, 35.33236	Chipironi School	0.09279	0.0225563	n.d.	n.d.	n.d.	0	0	0	0	0	0	0	n.a.	n.a.	n.a.
24MWD C081	Likungwati	Zomba	Local	No data	M	Normal	Normal	Normal	-15.40792, 35.33236	Chipironi School	0.0628976	0.0357307	n.d.	n.d.	n.d.	0	0	0	0	0	0	0	n.a.	n.a.	n.a.
24MWD C082	Likungwati	Zomba	Local	1	M	Normal	Normal	Normal	-15.40792, 35.33236	Chipironi School	0.196247	0.0249728	n.d.	n.d.	n.d.	0	0	0	0	0	0	0	n.a.	n.a.	n.a.
24MWD C083	Likungwati	Zomba	Local	0 (9 months)	M	Normal	Normal	Normal	-15.40792, 35.33236	Chipironi School	0.0808022	0.0246042	n.d.	n.d.	n.d.	0	0	0	0	0	0	0	n.a.	n.a.	n.a.
24MWD C084	Likungwati	Zomba	Local	1	F	Normal	Normal	Normal	-15.40792, 35.33236	Chipironi School	0.0719102	0.0333155	n.d.	n.d.	n.d.	0	0	0	0	0	0	0	n.a.	n.a.	n.a.
24MWD C085	Chilemere	Zomba	Local	12	M	Normal	Normal	Normal	-15.40792, 35.33236	Chipironi School	0.118169	0.0509977	n.d.	n.d.	n.d.	0	0	0	0	0	0	0	n.a.	n.a.	n.a.
24MWD C086	Chilemere	Zomba	Local	6	F	Normal	Normal	Normal	-15.40792, 35.33236	Chipironi School	0.0258213	0.0248748	n.d.	n.d.	n.d.	0	0	0	0	0	0	0	n.a.	n.a.	n.a.
24MWD C087	Likungwati	Zomba	Local	8	F	Normal	Normal	Normal	-15.37647, 35.33568	Matiya School	0.0470361	0.0327363	n.d.	n.d.	n.d.	0	0	0	0	0	0	0	n.a.	n.a.	n.a.
24MWD C088	Likungwati	Zomba	Local	4	F	Normal	Normal	Normal	-15.37647, 35.33568	Matiya School	0.0305092	0.0172757	n.d.	n.d.	n.d.	0	0	0	0	0	0	0	n.a.	n.a.	n.a.
24MWD C089	Chikanda	Zomba	Local	1	F	Normal	Ear wounds	Normal	-15.37647, 35.33568	Matiya School	0.0439421	0.0240418	n.d.	n.d.	n.d.	0	0	0	0	0	0	0	n.a.	n.a.	n.a.
24MWD C090	Chikanda	Zomba	Local	3	M	Normal	Normal	Normal	-15.37647, 35.33568	Matiya School	0.145786	0.0302698	n.d.	n.d.	n.d.	0	0	0	0	0	0	0	n.a.	n.a.	n.a.
24MWD C091	Chikanda	Zomba	Local	3	F	Normal	Normal	Normal	-15.37647, 35.33568	Matiya School	0.252638	0.347161	n.d.	n.d.	n.d.	0	0	0	0	0	0	0	n.a.	n.a.	n.a.
24MWD C092	Chikanda	Zomba	Local	2	M	Normal	Normal	Normal	-15.37647, 35.33568	Matiya School	0.0777541	0.0227595	22.7674	Positive	Positive	1	0	0	1	0	0	0	n.a.	n.d.	n.d.
24MWD C093	Chikanda	Zomba	Local	10	M	Normal	Normal	Normal	-15.37647, 35.33568	Matiya School	0.0454379	0.0379702	n.d.	n.d.	n.d.	0	0	0	0	0	0	0	n.a.	n.a.	n.a.
24MWD C094	Police	Zomba	Local	9	M	Normal	Normal	Normal	-15.37647, 35.33568	Matiya School	0.17006	0.0874435	n.d.	n.d.	n.d.	0	0	0	0	0	0	0	n.a.	n.a.	n.a.
24MWD C095	Police	Zomba	Local	6	M	Normal	Normal	Normal	-15.37647, 35.33568	Matiya School	0.121695	0.0696002	n.d.	n.d.	n.d.	0	0	0	0	0	0	0	n.a.	n.a.	n.a.
24MWD C096	Police	Zomba	Local	6	M	Normal	Normal	Normal	-15.37647, 35.33568	Matiya School	0.149133	0.566351	n.d.	n.d.	n.d.	0	0	0	0	0	0	0	n.a.	n.a.	n.a.
24MWD C097	Chikanda	Zomba	Local	4	M	Normal	Normal	Normal	-15.37647, 35.33568	Matiya School	0.0490603	0.0270375	n.d.	n.d.	n.d.	0	0	0	0	0	0	0	n.a.	n.a.	n.a.
24MWD C098	Police	Zomba	Local	8	M	Normal	Normal	Normal	-15.37647, 35.33568	Matiya School	0.224633	0.0225535	n.d.	n.d.	n.d.	0	0	0	0	0	0	0	n.a.	n.a.	n.a.
24MWD C099	Kazembe	Zomba	Local	No data	M	Normal	Normal	Normal	-15.37647, 35.33568	Matiya School	0.404627	1.25242	n.d.	n.d.	Positive	0	1	1	1	1	1	1	n.a.	n.a.	n.a.
24MWD C100	Kazembe	Zomba	Local	No data	M	Normal	Normal	Normal	-15.37647, 35.33568	Matiya School	0.0230052	0.0235871	n.d.	n.d.	n.d.	0	0	0	0	0	0	0	n.a.	n.a.	n.a.
24MWD C101	Chikanda	Zomba	Local	15	F	Normal	Normal	Normal	-15.37647, 35.33568	Matiya School	0.200409	0.666344	n.d.	n.d.	n.d.	0	0	0	0	0	0	0	n.a.	n.a.	n.a.
24MWD C102	Chikanda	Zomba	Local	2	M	Normal	Normal	Normal	-15.37647, 35.33568	Matiya School	0.0808573	0.0290046	n.d.	n.d.	n.d.	0	0	0	0	0	0	0	n.a.	n.a.	n.a.
24MWD C103	Chikanda	Zomba	Local	No data	F	Normal	Normal	Normal	-15.37647, 35.33568	Matiya School	0.14582	0.0535164	n.d.	n.d.	n.d.	0	0	0	0	0	0	0	n.a.	n.a.	n.a.
24MWD C104	Govati	Zomba	Local	8	F	Normal	Normal	Normal	-15.37647, 35.33568	Matiya School	0.0706317	0.194333	n.d.	n.d.	n.d.	0	0	0	0	0	0	0	n.a.	n.a.	n.a.
24MWD C105	Govati	Zomba	Local	9	M	Normal	Normal	Normal	-15.37647, 35.33568	Matiya School	0.0525347	0.0257094	n.d.	n.d.	n.d.	0	0	0	0	0	0	0	n.a.	n.a.	n.a.
24MWD C106	Chikanda	Zomba	Local	8	M	Normal	Normal	Normal	-15.37647, 35.33568	Matiya School	0.347999	0.0450334	n.d.	n.d.	n.d.	0	0	0	0	0	0	0	n.a.	n.a.	n.a.
24MWD C107	Chikanda	Zomba	Local	No data	M	Normal	Normal	Normal	-15.37647, 35.33568	Matiya School	0.157697	0.0506573	n.d.	n.d.	n.d.	0	0	0	0	0	0	0	n.a.	n.a.	n.a.
24MWD C108	Chikanda	Zomba	Local	0 (9 months)	F	Normal	Normal	Normal	-15.37647, 35.33568	Matiya School	0.169978	0.031236	n.d.	n.d.	n.d.	0	0	0	0	0	0	0	n.a.	n.a.	n.a.
24MWD C109	Kazembe	Zomba	Local	No data	M	Normal	Normal	Normal	-15.37647, 35.33568	Matiya School	0.16697	0.112831	n.d.	n.d.	n.d.	0	0	0	0	0	0	0	n.a.	n.a.	n.a.
24MWD C110	Kazembe	Zomba	Local	No data	M	Ear wounds	Normal	Normal	-15.37647, 35.33568	Matiya School	3.30737	3.13967	25.5837	Positive	Positive	1	1	1	1	1	1	1	PV927156	n.d.	n.d.
24MWD C111	Chikanda	Zomba	Local	No data	M	Normal	Normal	Normal	-15.37647, 35.33568	Matiya School	0.0631153	0.0305198	n.d.	n.d.	n.d.	0	0	0	0	0	0	0	n.a.	n.a.	n.a.
24MWD C112	Chikanda	Zomba	Local	1	M	Normal	Normal	Normal	-15.37647, 35.33568	Matiya School	0.130095	0.746343	n.d.	n.d.	n.d.	0	0	1	0	1	0	0	n.a.	n.a.	n.a.
24MWD C113	Chikanda	Zomba	Local	No data	M	Normal	Normal	Normal	-15.37647, 35.33568	Matiya School	0.396554	1.18888	n.d.	n.d.	n.d.	0	0	1	0	1	0	0	n.a.	n.a.	n.a.
24MWD C114	Chikanda	Zomba	Local	4	F	Normal	Normal	Normal	-15.37647, 35.33568	Matiya School	0.155319	0.0682691	n.d.	n.d.	n.d.	0	0	0	0	0	0	0	n.a.	n.a.	n.a.
24MWD C115	Chikanda	Zomba	Local	3	M	Normal	Normal	Normal	-15.37647, 35.33568	Matiya School	0.252372	0.125642	n.d.	n.d.	n.d.	0	0	0	0	0	0	0	n.a.	n.a.	n.a.
24MWD C116	Chikanda	Zomba	Local	5	M	Normal	Normal	Normal	-15.37647, 35.33568	Matiya School	0.111867	0.370449	n.d.	n.d.	n.d.	0	0	0	0	0	0	0	n.a.	n.a.	n.a.
24MWD C117	Chikanda	Zomba	Local	10	M	Normal	Normal	Normal	-15.37647, 35.33568	Matiya School	0.0670308	0.0273293	n.d.	n.d.	n.d.	0	0	0	0	0	0	0	n.a.	n.a.	n.a.
24MWD C118	Chikanda	Zomba	Local	2	M	Normal	Normal	Normal	-15.37647, 35.33568	Matiya School	0.336961	0.069539	n.d.	n.d.	n.d.	0	0	0	0	0	0	0	n.a.	n.a.	n.a.
24MWD C119	Chikanda	Zomba	Local	No data	M	Normal	Normal	Normal	-15.37647, 35.33568	Matiya School	0.0315336	0.0234275	n.d.	n.d.	n.d.	0	0	0	0	0	0	0	n.a.	n.a.	n.a.
24MWD C120	Chikanda	Zomba	Local	No data	F	Normal	Normal	Normal	-15.37647, 35.33568	Matiya School	0.0320607	0.0258104	35.8524	n.d.	n.d.	0	0	0	0	0	0	0	n.a.	n.a.	n.a.
24MWD C121	Chikanda	Zomba	Local	7	M	Normal	Normal	Normal	-15.37647, 35.33568	Matiya School	0.0336866	0.0234509	n.d.	n.d.	n.d.	0	0	0	0	0	0	0	n.a.	n.a.	n.a.
24MWD C122	Chikanda	Zomba	Local	No data	M	Normal	Normal	Normal	-15.37647, 35.33568	Matiya School	0.265607	0.0853358	39.0117	Positive	Positive	0	0	0	1	0	0	0	n.a.	n.d.	n.d.
24MWD C123	Chanco	Zomba	Local	6	F	Normal	Normal	Normal	-15.37647, 35.33568	Matiya School	0.079743	0.0408212	n.d.	n.d.	n.d.	0	0	0	0	0	0	0	n.a.	n.a.	n.a.
24MWD C124	Chikanda	Zomba	Local	1	M	Normal	Normal	Normal	-15.37647, 35.33568	Matiya School	0.108501	0.266288	n.d.	n.d.	n.d.	0	0	0	0	0	0	0	n.a.	n.a.	n.a.
24MWD C125	Chikanda	Zomba	Local	3	M	Normal	Normal	Normal	-15.37647, 35.33568	Matiya School	0.125389	0.12363	n.d.	n.d.	n.d.	0	0	0	0	0	0	0	n.a.	n.a.	n.a.
24MWD C126	Chikanda	Zomba	Local	3	F	Normal	Normal	Normal	-15.37647, 35.33568	Matiya School	0.116143	0.145107	n.d.	n.d.	n.d.	0	0	0	0	0	0	0	n.a.	n.a.	n.a.
24MWD C127	Chikanda	Zomba	Local	3	M	Normal	Normal	Normal	-15.37647, 35.33568	Matiya School	0.221416	0.0262253	n.d.	n.d.	n.d.	0	0	0	0	0	0	0	n.a.	n.a.	n.a.
24MWD C128	Chikanda	Zomba	Local	6	F	Normal	Normal	Normal	-15.37647, 35.33568	Matiya School	0.142554	0.0268762	n.d.	n.d.	n.d.	0	0	0	0	0	0	0	n.a.	n.a.	n.a.
24MWD C129	Chikanda	Zomba	Local	3	F	Normal	Normal	Normal	-15.37647, 35.33568	Matiya School	0.162679	0.272104	n.d.	n.d.	n.d.	0	0	0	0	0	0	0	n.a.	n.a.	n.a.
24MWD C130	Chikanda	Zomba	Local	4	M	Normal	Ear wounds	Normal	-15.37647, 35.33568	Matiya School	0.124138	0.070941	n.d.	n.d.	n.d.	0	0	0	0	0	0	0	n.a.	n.a.	n.a.
24MWD C131	Chikanda	Zomba	Local	No data	M	Normal	Normal	Normal	-15.37647, 35.33568	Matiya School	0.0447864	0.0261535	n.d.	n.d.	n.d.	0	0	0	0	0	0	0	n.a.	n.a.	n.a.
24MWD C132	Kazembe	Zomba	Local	4	F	Normal	Normal	Normal	-15.37647, 35.33568	Matiya School	0.233585	0.980325	n.d.	n.d.	n.d.	0	0	1	0	1	0	0	n.a.	n.a.	n.a.
24MWD C133	Chikanda	Zomba	Local	1	F	Normal	Normal	Normal	-15.37647, 35.33568	Matiya School	0.056927	0.055939	n.d.	n.d.	n.d.	0	0	0	0	0	0	0	n.a.	n.a.	n.a.
24MWD C134	Chikanda	Zomba	Local	2	M	Normal	Normal	Normal	-15.37647, 35.33568	Matiya School	0.181548	0.15181	n.d.	n.d.	n.d.	0	0	0	0	0	0	0	n.a.	n.a.	n.a.
24MWD C135	Chikanda	Zomba	Local	No data	M	Normal	Normal	Normal	-15.37647, 35.33568	Matiya School	3.16123	0.835362	n.d.	Positive	Positive	0	1	1	1	1	1	1	n.a.	n.d.	n.d.
24MWD C136	Chikanda	Zomba	Local	No data	F	Normal	Normal	Normal	-15.37647, 35.33568	Matiya School	0.303663	0.0559342	n.d.	n.d.	n.d.	0	0	0	0	0	0	0	n.a.	n.a.	n.a.
24MWD C137	Police	Zomba	Local	No data	F	Normal	Normal	Normal	-15.37647, 35.33568	Matiya School	0.453714	1.05471	n.d.	n.d.	n.d.	0	1	1	0	1	1	0	n.a.	n.a.	n.a.
24MWD C138	Kazembe	Zomba	Local	5	M	Normal	Normal	Normal	-15.37647, 35.33568	Matiya School	0.431889	0.0961712	n.d.	n.d.	n.d.	0	1	0	0	1	0	0	n.a.	n.a.	n.a.
24MWD C139	Chikanda	Zomba	Local	No data	F	Normal	Normal	Normal	-15.37647, 35.33568	Matiya School	0.0971211	0.0334264	n.d.	Positive	Positive	0	0	0	1	0	0	0	n.a.	n.d.	n.d.
24MWD C140	Chikanda	Zomba	Local	2	M	Normal	Normal	Normal	-15.37647, 35.33568	Matiya School	0.048022	0.0243197	n.d.	n.d.	n.d.	0	0	0	0	0	0	0	n.a.	n.a.	n.a.
24MWD C141	Chikanda	Zomba	Local	No data	F	Normal	Normal	Normal	-15.37647, 35.33568	Matiya School	0.128493	0.215354	n.d.	n.d.	n.d.	0	0	0	0	0	0	0	n.a.	n.a.	n.a.
24MWD C142	Chikanda	Zomba	Local	No data	F	Normal	Normal	Normal	-15.37647, 35.33568	Matiya School	0.167351	2.23062	n.d.	n.d.	n.d.	0	0	1	0	1	0	0	n.a.	n.a.	n.a.
24MWD C143	Chikanda	Zomba	Local	No data	F	Normal	Normal	Normal	-15.37647, 35.33568	Matiya School	0.430157	0.402692	n.d.	n.d.	n.d.	0	1	0	0	1	0	0	n.a.	n.a.	n.a.
24MWD C144	Chikanda	Zomba	Local	No data	F	Normal	Normal	Normal	-15.37647, 35.33568	Matiya School	0.154014	0.25833	n.d.	n.d.	n.d.	0	0	0	0	0	0	0	n.a.	n.a.	n.a.
24MWD C145	Chikanda	Zomba	Local	No data	F	Normal	Normal	Normal	-15.37647, 35.33568	Matiya School	0.162827	0.456183	n.d.	n.d.	n.d.	0	0	0	0	0	0	0	n.a.	n.a.	n.a.
24MWD C146	Chikanda	Zomba	Local	No data	M	Normal	Normal	Normal	-15.37647, 35.33568	Matiya School	0.393169	0.550494	n.d.	n.d.	n.d.	0	0	0	0	0	0	0	n.a.	n.a.	n.a.
24MWD C147	Chikanda	Zomba	Local	No data	M	Normal	Normal	Normal	-15.37647, 35.33568	Matiya School	0.151996	0.0576997	n.d.	n.d.	n.d.	0	0	0	0	0	0	0	n.a.	n.a.	n.a.
24MWD C148	Chikanda	Zomba	Local	3	F	Normal	Normal	Normal	-15.37647, 35.33568	Matiya School	0.0654846	0.094909	n.d.	n.d.	n.d.	0	0	0	0	0	0	0	n.a.	n.a.	n.a.
24MWD C149	Chikanda	Zomba	Local	4	M	Normal	Normal	Normal	-15.37647, 35.33568	Matiya School	0.196839	0.287138	n.d.	n.d.	n.d.	0	0	0	0	0	0	0	n.a.	n.a.	n.a.
24MWD C150	Chikanda	Zomba	Local	4	M	Normal	Normal	Normal	-15.37647, 35.33568	Matiya School	0.249356	0.0476631	n.d.	n.d.	n.d.	0	0	0	0	0	0	0	n.a.	n.a.	n.a.
23MWD1	Tsumba	Mchinji	Local	2	F	Normal	Normal	Normal	-13.83186, 32.92809	Tsumba	0.0223346	0.023018	n.d.	n.d.	n.d.	0	0	0	0	0	0	0	n.a.	n.a.	n.a.
23MWD2	Tsumba	Mchinji	Local	5	M	Normal	Normal	Normal	-13.83186, 32.92809	Tsumba	0.0161703	0.0187232	n.d.	n.d.	n.d.	0	0	0	0	0	0	0	n.a.	n.a.	n.a.
23MWD3	Tsumba	Mchinji	Local	2	F	Normal	Normal	Normal	-13.83186, 32.92809	Tsumba	0.0337906	0.0170827	n.d.	n.d.	n.d.	0	0	0	0	0	0	0	n.a.	n.a.	n.a.
23MWD4	Tsumba	Mchinji	Local	3	M	Normal	Normal	Normal	-13.83186, 32.92809	Tsumba	0.0185357	0.183703	n.d.	n.d.	n.d.	0	0	0	0	0	0	0	n.a.	n.a.	n.a.
23MWD5	Tsumba	Mchinji	Local	2	F	Normal	Normal	Normal	-13.83186, 32.92809	Tsumba	0.0143911	0.0202402	n.d.	n.d.	n.d.	0	0	0	0	0	0	0	n.a.	n.a.	n.a.
23MWD6	Tsumba	Mchinji	Local	1	M	Normal	Normal	Normal	-13.83186, 32.92809	Tsumba	0.0189898	0.119072	n.d.	n.d.	n.d.	0	0	0	0	0	0	0	n.a.	n.a.	n.a.
23MWD7	Tsumba	Mchinji	Local	8	M	Normal	Normal	Normal	-13.83186, 32.92809	Tsumba	0.121772	0.0508737	n.d.	n.d.	n.d.	0	0	0	0	0	0	0	n.a.	n.a.	n.a.
23MWD8	Tsumba	Mchinji	Local	3	M	Normal	Normal	Normal	-13.83186, 32.92809	Tsumba	0.0192023	0.0172787	n.d.	n.d.	n.d.	0	0	0	0	0	0	0	n.a.	n.a.	n.a.
23MWD9	Tsumba	Mchinji	Local	4	M	Normal	Normal	Normal	-13.83186, 32.92809	Tsumba	0.125179	0.0225105	n.d.	n.d.	n.d.	0	0	0	0	0	0	0	n.a.	n.a.	n.a.
23MWD10	Tsumba	Mchinji	Local	1	F	Normal	Normal	Normal	-13.83186, 32.92809	Tsumba	0.114136	0.0222327	n.d.	n.d.	n.d.	0	0	0	0	0	0	0	n.a.	n.a.	n.a.
23MWD11	Tsumba	Mchinji	Local	7	F	Normal	Normal	Normal	-13.83186, 32.92809	Tsumba	0.0457264	0.0271344	n.d.	n.d.	n.d.	0	0	0	0	0	0	0	n.a.	n.a.	n.a.
23MWD12	Tsumba	Mchinji	Local	3	M	Normal	Normal	Normal	-13.83186, 32.92809	Tsumba	0.0164138	0.025408	n.d.	n.d.	n.d.	0	0	0	0	0	0	0	n.a.	n.a.	n.a.
23MWD13	Tsumba	Mchinji	Local	0 (9 months)	M	Normal	Normal	Normal	-13.83186, 32.92809	Tsumba	0.0184387	0.0308345	n.d.	n.d.	n.d.	0	0	0	0	0	0	0	n.a.	n.a.	n.a.
23MWD14	Tsumba	Mchinji	Local	2	M	Normal	Normal	Normal	-13.83186, 32.92809	Tsumba	0.0209637	0.0252776	n.d.	n.d.	n.d.	0	0	0	0	0	0	0	n.a.	n.a.	n.a.
23MWD15	Tsumba	Mchinji	Local	4	F	Normal	Normal	Normal	-13.83186, 32.92809	Tsumba	0.0188615	0.0290228	n.d.	n.d.	n.d.	0	0	0	0	0	0	0	n.a.	n.a.	n.a.
23MWD16	Tsumba	Mchinji	Local	2	F	Normal	Normal	Normal	-13.83186, 32.92809	Tsumba	0.0201587	0.0217925	n.d.	n.d.	n.d.	0	0	0	0	0	0	0	n.a.	n.a.	n.a.
23MWD17	Tsumba	Mchinji	Local	2	F	Normal	Normal	Normal	-13.83186, 32.92809	Tsumba	0.016848	0.0178801	n.d.	n.d.	n.d.	0	0	0	0	0	0	0	n.a.	n.a.	n.a.
23MWD18	Tsumba	Mchinji	Local	5	F	Normal	Normal	Normal	-13.83186, 32.92809	Tsumba	0.0239255	0.0272074	n.d.	n.d.	n.d.	0	0	0	0	0	0	0	n.a.	n.a.	n.a.
23MWD19	Tsumba	Mchinji	Local	3	F	Normal	Normal	Normal	-13.83186, 32.92809	Tsumba	0.0715479	0.0271755	n.d.	n.d.	n.d.	0	0	0	0	0	0	0	n.a.	n.a.	n.a.
23MWD20	Tsumba	Mchinji	Local	3	F	Normal	Normal	Normal	-13.83186, 32.92809	Tsumba	0.0238882	0.272853	n.d.	n.d.	n.d.	0	0	0	0	0	0	0	n.a.	n.a.	n.a.
23MWD21	Tsumba	Mchinji	Local	4	F	Normal	Normal	Normal	-13.83186, 32.92809	Tsumba	0.0159583	0.373764	n.d.	n.d.	n.d.	0	0	0	0	0	0	0	n.a.	n.a.	n.a.
23MWD22	Tsumba	Mchinji	Local	9	F	Normal	Normal	Normal	-13.83186, 32.92809	Tsumba	0.021412	0.0195514	n.d.	n.d.	n.d.	0	0	0	0	0	0	0	n.a.	n.a.	n.a.
23MWD23	Tsumba	Mchinji	Local	4	F	Normal	Normal	Normal	-13.83186, 32.92809	Tsumba	0.0200829	0.0288039	n.d.	n.d.	n.d.	0	0	0	0	0	0	0	n.a.	n.a.	n.a.
23MWD24	Tsumba	Mchinji	Local	10	F	Normal	Normal	Normal	-13.83186, 32.92809	Tsumba	0.0679501	0.0241028	n.d.	n.d.	n.d.	0	0	0	0	0	0	0	n.a.	n.a.	n.a.
23MWD25	Tsumba	Mchinji	Local	2	F	Normal	Normal	Normal	-13.83186, 32.92809	Tsumba	0.0173111	0.0225441	n.d.	n.d.	n.d.	0	0	0	0	0	0	0	n.a.	n.a.	n.a.
23MWD26	Tsumba	Mchinji	Local	1	F	Normal	Normal	Normal	-13.83186, 32.92809	Tsumba	0.0467941	0.0398386	n.d.	n.d.	n.d.	0	0	0	0	0	0	0	n.a.	n.a.	n.a.
23MWD27	Tsumba	Mchinji	Local	4	F	Normal	Normal	Normal	-13.83186, 32.92809	Tsumba	0.0356811	0.0200888	n.d.	n.d.	n.d.	0	0	0	0	0	0	0	n.a.	n.a.	n.a.
23MWD28	Tsumba	Mchinji	Local	3	F	Normal	Normal	Normal	-13.83186, 32.92809	Tsumba	0.0506745	0.0418052	n.d.	n.d.	n.d.	0	0	0	0	0	0	0	n.a.	n.a.	n.a.
23MWD29	Tsumba	Mchinji	Local	3	F	Normal	Normal	Normal	-13.83186, 32.92809	Tsumba	0.0186152	0.0204916	n.d.	n.d.	n.d.	0	0	0	0	0	0	0	n.a.	n.a.	n.a.
23MWD30	Tsumba	Mchinji	Local	5	M	Normal	Normal	Normal	-13.83186, 32.92809	Tsumba	0.0224951	0.366644	n.d.	n.d.	n.d.	0	0	0	0	0	0	0	n.a.	n.a.	n.a.
23MWD31	Tsumba	Mchinji	Local	7	M	Normal	Normal	Normal	-13.83186, 32.92809	Tsumba	0.0309502	0.0249158	n.d.	n.d.	n.d.	0	0	0	0	0	0	0	n.a.	n.a.	n.a.
23MWD32	Tsumba	Mchinji	Local	3	F	Normal	Normal	Normal	-13.83186, 32.92809	Tsumba	0.0390598	0.0262089	n.d.	n.d.	n.d.	0	0	0	0	0	0	0	n.a.	n.a.	n.a.
23MWD33	Tsumba	Mchinji	Local	4	M	Normal	Normal	Normal	-13.83186, 32.92809	Tsumba	0.0413681	0.0309065	n.d.	n.d.	n.d.	0	0	0	0	0	0	0	n.a.	n.a.	n.a.
23MWD34	Tsumba	Mchinji	Local	2	M	Normal	Normal	Normal	-13.83186, 32.92809	Tsumba	0.0164863	0.0461202	n.d.	n.d.	n.d.	0	0	0	0	0	0	0	n.a.	n.a.	n.a.
23MWD35	Tsumba	Mchinji	Local	7	F	Normal	Normal	Normal	-13.83186, 32.92809	Tsumba	0.018983	0.0224826	n.d.	n.d.	n.d.	0	0	0	0	0	0	0	n.a.	n.a.	n.a.
23MWD36	Tsumba	Mchinji	Local	0 (8 months)	M	Normal	Normal	Normal	-13.83186, 32.92809	Tsumba	0.0693199	0.0254793	n.d.	n.d.	n.d.	0	0	0	0	0	0	0	n.a.	n.a.	n.a.
23MWD37	Tsumba	Mchinji	Local	0 (11 months)	F	Normal	Normal	Normal	-13.83186, 32.92809	Tsumba	0.0229222	0.17366	n.d.	n.d.	n.d.	0	0	0	0	0	0	0	n.a.	n.a.	n.a.
23MWD38	Tsumba	Mchinji	Local	9	F	Normal	Normal	Normal	-13.83186, 32.92809	Tsumba	0.0193515	0.529841	n.d.	n.d.	n.d.	0	0	0	0	0	0	0	n.a.	n.a.	n.a.
23MWD39	Tsumba	Mchinji	Local	6	F	Normal	Normal	Normal	-13.83186, 32.92809	Tsumba	0.027713	0.0239686	n.d.	n.d.	n.d.	0	0	0	0	0	0	0	n.a.	n.a.	n.a.
23MWD40	Tsumba	Mchinji	Local	3	F	Normal	Normal	Normal	-13.83186, 32.92809	Tsumba	0.0128066	0.0239023	n.d.	n.d.	n.d.	0	0	0	0	0	0	0	n.a.	n.a.	n.a.
23MWD41	Tsumba	Mchinji	Local	0 (7 months)	M	Normal	Normal	Normal	-13.83186, 32.92809	Tsumba	0.0291283	0.0419992	n.d.	n.d.	n.d.	0	0	0	0	0	0	0	n.a.	n.a.	n.a.
23MWD42	Tsumba	Mchinji	Local	7	F	Normal	Normal	Normal	-13.83186, 32.92809	Tsumba	0.0151344	0.0191878	n.d.	n.d.	n.d.	0	0	0	0	0	0	0	n.a.	n.a.	n.a.
23MWD43	Tsumba	Mchinji	Local	3	M	Normal	Normal	Normal	-13.83186, 32.92809	Tsumba	0.0141416	0.017994	n.d.	n.d.	n.d.	0	0	0	0	0	0	0	n.a.	n.a.	n.a.
23MWD44	Tsumba	Mchinji	Local	4	F	Normal	Normal	Normal	-13.83186, 32.92809	Tsumba	0.0141962	0.0191985	n.d.	n.d.	n.d.	0	0	0	0	0	0	0	n.a.	n.a.	n.a.
23MWD45	Tsumba	Mchinji	Local	3	F	Normal	Normal	Normal	-13.83186, 32.92809	Tsumba	0.0260036	0.0259337	n.d.	n.d.	n.d.	0	0	0	0	0	0	0	n.a.	n.a.	n.a.
23MWD46	Tsumba	Mchinji	Local	8	M	Normal	Normal	Normal	-13.83186, 32.92809	Tsumba	0.0156549	0.0222474	n.d.	n.d.	n.d.	0	0	0	0	0	0	0	n.a.	n.a.	n.a.
23MWD47	Tsumba	Mchinji	Local	2	F	Normal	Normal	Normal	-13.83186, 32.92809	Tsumba	0.0241705	0.0231026	n.d.	n.d.	n.d.	0	0	0	0	0	0	0	n.a.	n.a.	n.a.
23MWD48	Tsumba	Mchinji	Local	3	M	Normal	Normal	Normal	-13.83186, 32.92809	Tsumba	0.0346965	0.105994	n.d.	n.d.	n.d.	0	0	0	0	0	0	0	n.a.	n.a.	n.a.
23MWD49	Tsumba	Mchinji	Local	2	F	Normal	Normal	Normal	-13.83186, 32.92809	Tsumba	0.0155338	0.0176281	n.d.	n.d.	n.d.	0	0	0	0	0	0	0	n.a.	n.a.	n.a.
23MWD50	Tsumba	Mchinji	Local	2	F	Normal	Normal	Normal	-13.83186, 32.92809	Tsumba	0.018566	0.0229736	n.d.	n.d.	n.d.	0	0	0	0	0	0	0	n.a.	n.a.	n.a.
23MWD51	Tsumba	Mchinji	Local	7	M	Normal	Normal	Normal	-13.83186, 32.92809	Tsumba	0.0188513	0.0246278	n.d.	n.d.	n.d.	0	0	0	0	0	0	0	n.a.	n.a.	n.a.
23MWD52	Tsumba	Mchinji	Local	0 (7 months)	F	Normal	Normal	Normal	-13.83186, 32.92809	Tsumba	0.0178482	0.022632	n.d.	n.d.	n.d.	0	0	0	0	0	0	0	n.a.	n.a.	n.a.
23MWD53	Tsumba	Mchinji	Local	0 (9 months)	F	Normal	Normal	Normal	-13.83186, 32.92809	Tsumba	0.0224233	0.0240511	n.d.	n.d.	n.d.	0	0	0	0	0	0	0	n.a.	n.a.	n.a.
23MWD54	Tsumba	Mchinji	Local	4	F	Normal	Normal	Normal	-13.83186, 32.92809	Tsumba	0.0193436	0.0229059	n.d.	n.d.	n.d.	0	0	0	0	0	0	0	n.a.	n.a.	n.a.
23MWD55	Tsumba	Mchinji	Local	6	F	Normal	Normal	Normal	-13.83186, 32.92809	Tsumba	0.0176215	0.0200677	n.d.	n.d.	n.d.	0	0	0	0	0	0	0	n.a.	n.a.	n.a.
23MWD56	Tsumba	Mchinji	Local	4	M	Normal	Normal	Normal	-13.83186, 32.92809	Tsumba	0.0215855	0.0371612	n.d.	n.d.	n.d.	0	0	0	0	0	0	0	n.a.	n.a.	n.a.
23MWD57	Tsumba	Mchinji	Local	3	F	Normal	Normal	Normal	-13.83186, 32.92809	Tsumba	0.0235075	0.0206743	n.d.	n.d.	n.d.	0	0	0	0	0	0	0	n.a.	n.a.	n.a.
23MWD58	Tsumba	Mchinji	Local	2	F	Normal	Normal	Normal	-13.83186, 32.92809	Tsumba	0.0252125	0.0345859	n.d.	n.d.	n.d.	0	0	0	0	0	0	0	n.a.	n.a.	n.a.
23MWD59	Tsumba	Mchinji	Local	1	F	Normal	Normal	Normal	-13.83186, 32.92809	Tsumba	0.0284718	0.0228691	24.7054	Positive	Positive	1	0	0	1	0	0	0	n.a.	PV951705	PV960690
23MWD60	Tsumba	Mchinji	Local	0 (5 months)	F	Normal	Normal	Normal	-13.83186, 32.92809	Tsumba	0.0236181	0.032081	n.d.	n.d.	n.d.	0	0	0	0	0	0	0	n.a.	n.a.	n.a.
23MWD61	Tsumba	Mchinji	Local	7	F	Normal	Normal	Normal	-13.83186, 32.92809	Tsumba	0.014049	0.0248923	n.d.	n.d.	n.d.	0	0	0	0	0	0	0	n.a.	n.a.	n.a.
23MWD62	Tsumba	Mchinji	Local	3	F	Normal	Normal	Normal	-13.83186, 32.92809	Tsumba	0.0359498	0.0215978	n.d.	n.d.	n.d.	0	0	0	0	0	0	0	n.a.	n.a.	n.a.
23MWD63	Tsumba	Mchinji	Local	9	F	Normal	Normal	Normal	-13.83186, 32.92809	Tsumba	0.0170014	0.0313275	n.d.	n.d.	n.d.	0	0	0	0	0	0	0	n.a.	n.a.	n.a.
23MWD64	Tsumba	Mchinji	Local	3	F	Normal	Normal	Normal	-13.83186, 32.92809	Tsumba	0.0216976	0.0471245	n.d.	n.d.	n.d.	0	0	0	0	0	0	0	n.a.	n.a.	n.a.
23MWD65	Tsumba	Mchinji	Local	4	F	Normal	Normal	Normal	-13.83186, 32.92809	Tsumba	0.0187789	0.0186774	n.d.	n.d.	n.d.	0	0	0	0	0	0	0	n.a.	n.a.	n.a.
23MWD66	Tsumba	Mchinji	Local	5	F	Normal	Normal	Normal	-13.83186, 32.92809	Tsumba	0.0271674	0.0262026	n.d.	n.d.	n.d.	0	0	0	0	0	0	0	n.a.	n.a.	n.a.
23MWD67	Tsumba	Mchinji	Local	1	F	Normal	Normal	Normal	-13.83186, 32.92809	Tsumba	0.0162228	0.0259345	n.d.	n.d.	n.d.	0	0	0	0	0	0	0	n.a.	n.a.	n.a.
23MWD68	Tsumba	Mchinji	Local	2	F	Normal	Normal	Normal	-13.83186, 32.92809	Tsumba	0.0162598	0.0233838	n.d.	n.d.	n.d.	0	0	0	0	0	0	0	n.a.	n.a.	n.a.
23MWD69	Tsumba	Mchinji	Local	1	F	Normal	Normal	Normal	-13.83186, 32.92809	Tsumba	0.0162461	0.0388324	n.d.	n.d.	n.d.	0	0	0	0	0	0	0	n.a.	n.a.	n.a.
23MWD70	Tsumba	Mchinji	Local	3	F	Normal	Normal	Normal	-13.83186, 32.92809	Tsumba	0.0140762	0.0190823	n.d.	n.d.	n.d.	0	0	0	0	0	0	0	n.a.	n.a.	n.a.
23MWD71	Tsumba	Mchinji	Local	9	F	Normal	Normal	Normal	-13.83186, 32.92809	Tsumba	0.0184216	0.0217003	24.13	Positive	Positive	1	0	0	1	0	0	0	n.a.	PV951705	PV960690
23MWD72	Tsumba	Mchinji	Local	4	F	Normal	Normal	Normal	-13.83186, 32.92809	Tsumba	0.0138682	0.0251548	n.d.	n.d.	n.d.	0	0	0	0	0	0	0	n.a.	n.a.	n.a.
23MWD73	Chalowa	Mchinji	Local	7	F	Normal	Normal	Normal	-13.59307, 32.94333	Chalowa	0.0204108	0.0196039	24.73	Positive	Positive	1	0	0	1	0	0	0	n.a.	PV951705	PV960690
23MWD74	Chalowa	Mchinji	Local	6	M	Normal	Normal	Normal	-13.59307, 32.94333	Chalowa	0.0349688	0.0195847	n.d.	n.d.	n.d.	0	0	0	0	0	0	0	n.a.	n.a.	n.a.
23MWD75	Chalowa	Mchinji	Local	3	M	Normal	Normal	Normal	-13.59307, 32.94333	Chalowa	0.0147024	0.0207627	n.d.	n.d.	n.d.	0	0	0	0	0	0	0	n.a.	n.a.	n.a.
23MWD76	Chalowa	Mchinji	Local	3	F	Normal	Normal	Normal	-13.59307, 32.94333	Chalowa	0.0187258	0.0185568	n.d.	n.d.	n.d.	0	0	0	0	0	0	0	n.a.	n.a.	n.a.
23MWD77	Chalowa	Mchinji	Local	2	F	Normal	Normal	Normal	-13.59307, 32.94333	Chalowa	0.0201517	0.0271359	n.d.	n.d.	n.d.	0	0	0	0	0	0	0	n.a.	n.a.	n.a.
23MWD78	Chalowa	Mchinji	Local	4	F	Normal	Normal	Normal	-13.59307, 32.94333	Chalowa	0.0244935	0.0229428	n.d.	n.d.	n.d.	0	0	0	0	0	0	0	n.a.	n.a.	n.a.
23MWD79	Chalowa	Mchinji	Local	5	F	Normal	Normal	Normal	-13.59307, 32.94333	Chalowa	0.0132469	0.0219402	n.d.	n.d.	n.d.	0	0	0	0	0	0	0	n.a.	n.a.	n.a.
23MWD80	Chalowa	Mchinji	Local	1	F	Normal	Normal	Normal	-13.59307, 32.94333	Chalowa	0.0236227	0.0211146	n.d.	n.d.	n.d.	0	0	0	0	0	0	0	n.a.	n.a.	n.a.
23MWD81	Chalowa	Mchinji	Local	2	F	Normal	Normal	Normal	-13.59307, 32.94333	Chalowa	0.0146473	0.0234815	n.d.	n.d.	n.d.	0	0	0	0	0	0	0	n.a.	n.a.	n.a.
23MWD82	Chalowa	Mchinji	Local	10	M	Normal	Normal	Normal	-13.59307, 32.94333	Chalowa	0.055301	0.0216732	22.2392	Positive	Positive	1	0	0	1	0	0	0	n.a.	PV951705	PV960690
23MWD83	Chalowa	Mchinji	Local	3	F	Normal	Normal	Normal	-13.59307, 32.94333	Chalowa	0.00857282	0.510795	n.d.	n.d.	n.d.	0	0	0	0	0	0	0	n.a.	n.a.	n.a.
23MWD84	Chalowa	Mchinji	Local	6	M	Normal	Normal	Normal	-13.59307, 32.94333	Chalowa	0.0340728	0.0215174	n.d.	n.d.	n.d.	0	0	0	0	0	0	0	n.a.	n.a.	n.a.
23MWD85	Chalowa	Mchinji	Local	5	M	Normal	Normal	Normal	-13.59307, 32.94333	Chalowa	0.0153993	0.0133287	n.d.	n.d.	n.d.	0	0	0	0	0	0	0	n.a.	n.a.	n.a.
23MWD86	Chalowa	Mchinji	Local	3	F	Normal	Normal	Normal	-13.59307, 32.94333	Chalowa	0.0125164	0.0192723	n.d.	n.d.	n.d.	0	0	0	0	0	0	0	n.a.	n.a.	n.a.
23MWD87	Chalowa	Mchinji	Local	4	F	Normal	Normal	Normal	-13.59307, 32.94333	Chalowa	0.0156803	0.0182366	n.d.	n.d.	n.d.	0	0	0	0	0	0	0	n.a.	n.a.	n.a.
23MWD88	Chalowa	Mchinji	Local	4	M	Normal	Normal	Normal	-13.59307, 32.94333	Chalowa	0.0205849	0.0192809	n.d.	n.d.	n.d.	0	0	0	0	0	0	0	n.a.	n.a.	n.a.
23MWD89	Chalowa	Mchinji	Local	1	F	Normal	Normal	Normal	-13.59307, 32.94333	Chalowa	0.0214397	0.0252258	n.d.	n.d.	n.d.	0	0	0	0	0	0	0	n.a.	n.a.	n.a.
23MWD90	Chalowa	Mchinji	Local	3	F	Normal	Normal	Normal	-13.59307, 32.94333	Chalowa	0.0587764	0.0319099	n.d.	n.d.	n.d.	0	0	0	0	0	0	0	n.a.	n.a.	n.a.
23MWD91	Chalowa	Mchinji	Local	8	F	Normal	Normal	Normal	-13.59307, 32.94333	Chalowa	0.0115467	0.0200065	n.d.	n.d.	n.d.	0	0	0	0	0	0	0	n.a.	n.a.	n.a.
23MWD92	Chalowa	Mchinji	Local	0 (10 months)	F	Normal	Normal	Normal	-13.59307, 32.94333	Chalowa	0.0202359	0.0279137	n.d.	n.d.	n.d.	0	0	0	0	0	0	0	n.a.	n.a.	n.a.
23MWD93	Chalowa	Mchinji	Local	13	M	Normal	Normal	Normal	-13.59307, 32.94333	Chalowa	0.0173211	0.0248971	21.5232	Positive	Positive	1	0	0	1	0	0	0	n.a.	n.d.	PV960690
23MWD94	Chalowa	Mchinji	Local	0 (9 months)	F	Normal	Normal	Normal	-13.59307, 32.94333	Chalowa	0.0826779	0.0209476	n.d.	n.d.	n.d.	0	0	0	0	0	0	0	n.a.	n.a.	n.a.
23MWD95	Chalowa	Mchinji	Local	1	M	Normal	Normal	Normal	-13.59307, 32.94333	Chalowa	0.0249946	0.0224468	n.d.	n.d.	n.d.	0	0	0	0	0	0	0	n.a.	n.a.	n.a.
23MWD96	Chalowa	Mchinji	Local	2	F	Normal	Normal	Normal	-13.59307, 32.94333	Chalowa	0.114229	0.047548	n.d.	n.d.	n.d.	0	0	0	0	0	0	0	n.a.	n.a.	n.a.
23MWD97	Chalowa	Mchinji	Local	5	F	Normal	Normal	Normal	-13.59307, 32.94333	Chalowa	0.0232517	0.0240586	n.d.	n.d.	n.d.	0	0	0	0	0	0	0	n.a.	n.a.	n.a.
23MWD98	Chalowa	Mchinji	Local	4	F	Normal	Normal	Normal	-13.59307, 32.94333	Chalowa	0.0204464	0.0219939	n.d.	n.d.	n.d.	0	0	0	0	0	0	0	n.a.	n.a.	n.a.
23MWD99	Chalowa	Mchinji	Local	5	M	Normal	Normal	Normal	-13.59307, 32.94333	Chalowa	0.0186855	0.0183942	n.d.	n.d.	n.d.	0	0	0	0	0	0	0	n.a.	n.a.	n.a.
23MWD100	Chalowa	Mchinji	Local	4	F	Normal	Normal	Normal	-13.59307, 32.94333	Chalowa	0.0465644	0.0496423	n.d.	n.d.	n.d.	0	0	0	0	0	0	0	n.a.	n.a.	n.a.
23MWD101	Chalowa	Mchinji	Local	3	F	Normal	Normal	Normal	-13.59307, 32.94333	Chalowa	0.0371951	0.0327548	n.d.	Positive	n.d.	0	0	0	1	0	0	0	n.a.	n.a.	PV960690
23MWD102	Chalowa	Mchinji	Local	1	F	Normal	Normal	Normal	-13.59307, 32.94333	Chalowa	0.0206444	0.0211217	n.d.	n.d.	n.d.	0	0	0	0	0	0	0	n.a.	n.a.	n.a.
23MWD103	Chalowa	Mchinji	Local	3	F	Normal	Normal	Normal	-13.59307, 32.94333	Chalowa	0.256426	0.0303612	n.d.	n.d.	n.d.	0	0	0	0	0	0	0	n.a.	n.a.	n.a.
23MWD104	Chalowa	Mchinji	Local	3	M	Normal	Normal	Normal	-13.59307, 32.94333	Chalowa	0.0258182	0.0529596	n.d.	n.d.	n.d.	0	0	0	0	0	0	0	n.a.	n.a.	n.a.
23MWD105	Chalowa	Mchinji	Local	0 (7 months)	M	Normal	Normal	Normal	-13.59307, 32.94333	Chalowa	0.0165032	0.019622	n.d.	n.d.	n.d.	0	0	0	0	0	0	0	n.a.	n.a.	n.a.
23MWD106	Chalowa	Mchinji	Local	4	F	Normal	Normal	Normal	-13.59307, 32.94333	Chalowa	0.054795	0.0252436	n.d.	n.d.	n.d.	0	0	0	0	0	0	0	n.a.	n.a.	n.a.
23MWD107	Chalowa	Mchinji	Local	4	F	Normal	Normal	Normal	-13.59307, 32.94333	Chalowa	0.0289422	0.0214637	n.d.	n.d.	n.d.	0	0	0	0	0	0	0	n.a.	n.a.	n.a.
23MWD108	Chalowa	Mchinji	Local	6	M	Normal	Normal	Normal	-13.59307, 32.94333	Chalowa	0.0721625	0.0344317	n.d.	n.d.	n.d.	0	0	0	0	0	0	0	n.a.	n.a.	n.a.
23MWD109	Chalowa	Mchinji	Local	1	F	Normal	Normal	Normal	-13.59307, 32.94333	Chalowa	0.0222617	0.0199208	17.7855	Positive	Positive	1	0	0	1	0	0	0	n.a.	n.d.	n.d.
23MWD110	Chalowa	Mchinji	Local	2	F	Normal	Normal	Normal	-13.59307, 32.94333	Chalowa	0.0161007	0.0159808	n.d.	n.d.	n.d.	0	0	0	0	0	0	0	n.a.	n.a.	n.a.
23MWD111	Chalowa	Mchinji	Local	2	F	Normal	Normal	Normal	-13.59307, 32.94333	Chalowa	0.0127865	0.0280372	37.0946	Positive	n.d.	0	0	0	1	0	0	0	n.a.	n.a.	n.d.
23MWD112	Chalowa	Mchinji	Local	1	F	Normal	Normal	Normal	-13.59307, 32.94333	Chalowa	0.0406452	0.0192021	n.d.	n.d.	n.d.	0	0	0	0	0	0	0	n.a.	n.a.	n.a.
23MWD113	Chalowa	Mchinji	Local	5	F	Normal	Normal	Normal	-13.59307, 32.94333	Chalowa	0.0156259	0.0192204	n.d.	n.d.	n.d.	0	0	0	0	0	0	0	n.a.	n.a.	n.a.
23MWD114	Chalowa	Mchinji	Local	5	F	Normal	Normal	Normal	-13.59307, 32.94333	Chalowa	0.255412	0.0222701	n.d.	n.d.	n.d.	0	0	0	0	0	0	0	n.a.	n.a.	n.a.
23MWD115	Chalowa	Mchinji	Local	8	M	Normal	Normal	Normal	-13.59307, 32.94333	Chalowa	0.0356627	1.4928	n.d.	n.d.	n.d.	0	0	1	0	1	0	0	n.a.	n.a.	n.a.
23MWD116	Chalowa	Mchinji	Local	7	F	Normal	Normal	Normal	-13.59307, 32.94333	Chalowa	0.0221771	0.0165902	22.4227	Positive	Positive	1	0	0	1	0	0	0	PV927157	n.d.	PV960690
23MWD117	Chalowa	Mchinji	Local	0 (6 months)	F	Normal	Normal	Normal	-13.59307, 32.94333	Chalowa	0.0205592	0.0209242	n.d.	n.d.	n.d.	0	0	0	0	0	0	0	n.a.	n.a.	n.a.
23MWD118	Chalowa	Mchinji	Local	11	F	Normal	Normal	Normal	-13.59307, 32.94333	Chalowa	0.0214404	0.0204148	22.161	Positive	Positive	1	0	0	1	0	0	0	n.a.	PV951705	PV960690
23MWD119	Chalowa	Mchinji	Local	2	F	Normal	Normal	Normal	-13.59307, 32.94333	Chalowa	0.0242688	0.0230985	n.d.	n.d.	n.d.	0	0	0	0	0	0	0	n.a.	n.a.	n.a.
23MWD120	Chalowa	Mchinji	Local	2	F	Normal	Normal	Normal	-13.59307, 32.94333	Chalowa	0.0196513	0.0211969	36.7973	n.d.	n.d.	0	0	0	0	0	0	0	n.a.	n.a.	n.a.
23MWD121	Chalowa	Mchinji	Local	3	M	Normal	Normal	Normal	-13.59307, 32.94333	Chalowa	0.0197805	0.021462	n.d.	n.d.	n.d.	0	0	0	0	0	0	0	n.a.	n.a.	n.a.
23MWD122	Mkanda	Mchinji	Local	2	M	Normal	Normal	Normal	-13.50005, 32.97013	Mkanda	0.0248346	0.0216168	37.3259	n.d.	n.d.	0	0	0	0	0	0	0	n.a.	n.a.	n.a.
23MWD123	Mkanda	Mchinji	Local	5	M	Normal	Normal	Normal	-13.50005, 32.97013	Mkanda	0.0431385	0.0757828	n.d.	n.d.	n.d.	0	0	0	0	0	0	0	n.a.	n.a.	n.a.
23MWD124	Mkanda	Mchinji	Local	1	F	Normal	Normal	Normal	-13.50005, 32.97013	Mkanda	0.0461307	0.0252864	n.d.	n.d.	n.d.	0	0	0	0	0	0	0	n.a.	n.a.	n.a.
23MWD125	Mkanda	Mchinji	Local	3	F	Normal	Normal	Normal	-13.50005, 32.97013	Mkanda	0.0493772	0.024863	37.0904	Positive	Positive	0	0	0	1	0	0	0	n.a.	PV951705	PV960690
23MWD126	Mkanda	Mchinji	Local	5	M	Normal	Normal	Normal	-13.50005, 32.97013	Mkanda	0.0456849	0.0819796	n.d.	Positive	n.d.	0	0	0	1	0	0	0	n.a.	n.a.	PV960690
23MWD127	Mkanda	Mchinji	Local	2	M	Normal	Normal	Normal	-13.50005, 32.97013	Mkanda	0.0258422	0.0890546	n.d.	n.d.	n.d.	0	0	0	0	0	0	0	n.a.	n.a.	n.a.
23MWD128	Mkanda	Mchinji	Local	7	F	Normal	Normal	Normal	-13.50005, 32.97013	Mkanda	0.0189293	0.0237088	34.5385	Positive	Positive	1	0	0	1	0	0	0	n.a.	n.d.	PV960690
23MWD129	Mkanda	Mchinji	Local	1	F	Normal	Normal	Normal	-13.50005, 32.97013	Mkanda	0.0383367	0.0251734	n.d.	n.d.	n.d.	0	0	0	0	0	0	0	n.a.	n.a.	n.a.
23MWD130	Mkanda	Mchinji	Local	0 (8 months)	F	Normal	Normal	Normal	-13.50005, 32.97013	Mkanda	0.0267357	0.0262264	n.d.	n.d.	n.d.	0	0	0	0	0	0	0	n.a.	n.a.	n.a.
23MWD131	Mkanda	Mchinji	Local	4	M	Normal	Normal	Normal	-13.50005, 32.97013	Mkanda	0.0371475	0.0541933	n.d.	n.d.	n.d.	0	0	0	0	0	0	0	n.a.	n.a.	n.a.
23MWD132	Mkanda	Mchinji	Local	3	F	Normal	Normal	Normal	-13.50005, 32.97013	Mkanda	0.0209151	0.0176802	n.d.	n.d.	n.d.	0	0	0	0	0	0	0	n.a.	n.a.	n.a.
23MWD133	Mkanda	Mchinji	Local	4	F	Normal	Normal	Normal	-13.50005, 32.97013	Mkanda	0.107636	0.314031	n.d.	n.d.	n.d.	0	0	0	0	0	0	0	n.a.	n.a.	n.a.
23MWD134	Mkanda	Mchinji	Local	4	F	Normal	Normal	Normal	-13.50005, 32.97013	Mkanda	0.0668456	0.0210945	37.6068	Positive	Positive	0	0	0	1	0	0	0	n.a.	n.d.	n.d.
23MWD135	Mkanda	Mchinji	Local	6	M	Normal	Normal	Normal	-13.50005, 32.97013	Mkanda	0.0203466	0.0209241	22.4141	Positive	Positive	1	0	0	1	0	0	0	n.a.	n.d.	n.d.
23MWD136	Mkanda	Mchinji	Local	3	F	Normal	Normal	Normal	-13.50005, 32.97013	Mkanda	0.190042	0.0484856	n.d.	n.d.	n.d.	0	0	0	0	0	0	0	n.a.	n.a.	n.a.
23MWD137	Mkanda	Mchinji	Local	0 (11 months)	F	Normal	Normal	Normal	-13.50005, 32.97013	Mkanda	0.0222974	0.0209714	n.d.	n.d.	n.d.	0	0	0	0	0	0	0	n.a.	n.a.	n.a.
23MWD138	Mkanda	Mchinji	Local	3	F	Normal	Normal	Normal	-13.50005, 32.97013	Mkanda	0.0196714	0.0177863	n.d.	n.d.	n.d.	0	0	0	0	0	0	0	n.a.	n.a.	n.a.
23MWD139	Mkanda	Mchinji	Local	4	F	Normal	Normal	Normal	-13.50005, 32.97013	Mkanda	0.0291727	0.0727967	n.d.	n.d.	n.d.	0	0	0	0	0	0	0	n.a.	n.a.	n.a.
23MWD140	Mkanda	Mchinji	Local	1	F	Normal	Normal	Normal	-13.50005, 32.97013	Mkanda	0.0246652	0.0220592	n.d.	n.d.	n.d.	0	0	0	0	0	0	0	n.a.	n.a.	n.a.
23MWD141	Mkanda	Mchinji	Local	5	F	Normal	Normal	Normal	-13.50005, 32.97013	Mkanda	Missing serum	Missing serum	n.d.	n.d.	n.d.	0	0	0	0	0	0	0	n.a.	n.a.	n.a.
23MWD142	Mkanda	Mchinji	Local	0 (10 months)	F	Normal	Normal	Normal	-13.50005, 32.97013	Mkanda	Missing serum	Missing serum	n.d.	n.d.	n.d.	0	0	0	0	0	0	0	n.a.	n.a.	n.a.
23MWD143	Mkanda	Mchinji	Local	3	F	Normal	Normal	Normal	-13.50005, 32.97013	Mkanda	Missing serum	Missing serum	n.d.	n.d.	n.d.	0	0	0	0	0	0	0	n.a.	n.a.	n.a.
23MWD144	Mkanda	Mchinji	Local	2	M	Normal	Normal	Normal	-13.50005, 32.97013	Mkanda	Missing serum	Missing serum	n.d.	n.d.	n.d.	0	0	0	0	0	0	0	n.a.	n.a.	n.a.
23MWD145	Mkanda	Mchinji	Local	No data	F	Normal	Normal	Normal	-13.50005, 32.97013	Mkanda	Missing serum	Missing serum	n.d.	n.d.	n.d.	0	0	0	0	0	0	0	n.a.	n.a.	n.a.
23MWD146	Mkanda	Mchinji	Local	No data	M	Normal	Normal	Normal	-13.50005, 32.97013	Mkanda	Missing serum	Missing serum	n.d.	n.d.	n.d.	0	0	0	0	0	0	0	n.a.	n.a.	n.a.
23MWD147	Mkanda	Mchinji	Local	0 (7 months)	F	Normal	Normal	Normal	-13.50005, 32.97013	Mkanda	Missing serum	Missing serum	n.d.	n.d.	n.d.	0	0	0	0	0	0	0	n.a.	n.a.	n.a.
23MWD148	Mkanda	Mchinji	Local	4	M	Normal	Normal	Normal	-13.50005, 32.97013	Mkanda	Missing serum	Missing serum	n.d.	n.d.	n.d.	0	0	0	0	0	0	0	n.a.	n.a.	n.a.
23MWD149	Mkanda	Mchinji	Local	2	F	Normal	Normal	Normal	-13.50005, 32.97013	Mkanda	Missing serum	Missing serum	n.d.	n.d.	n.d.	0	0	0	0	0	0	0	n.a.	n.a.	n.a.
23MWD150	Mkanda	Mchinji	Local	No data	M	Normal	Normal	Normal	-13.50005, 32.97013	Mkanda	Missing serum	Missing serum	n.d.	n.d.	n.d.	0	0	0	0	0	0	0	n.a.	n.a.	n.a.
23MWD151	Mkanda	Mchinji	Local	3	M	Normal	Normal	Normal	-13.52026, 32.89868	Matuamba	Missing serum	Missing serum	22.7074	Positive	Positive	1	0	0	1	0	0	0	n.a.	n.d.	n.d.
23MWD152	Mkanda	Mchinji	Local	8	F	Normal	Normal	Normal	-13.52026, 32.89868	Matuamba	Missing serum	Missing serum	39.6284	n.d.	n.d.	0	0	0	0	0	0	0	n.a.	n.a.	n.a.
23MWD153	Mkanda	Mchinji	Local	5	F	Normal	Normal	Normal	-13.52026, 32.89868	Matuamba	Missing serum	Missing serum	n.d.	n.d.	n.d.	0	0	0	0	0	0	0	n.a.	n.a.	n.a.
23MWD154	Mkanda	Mchinji	Local	3	M	Normal	Normal	Normal	-13.52026, 32.89868	Matuamba	Missing serum	Missing serum	n.d.	n.d.	n.d.	0	0	0	0	0	0	0	n.a.	n.a.	n.a.
23MWD155	Mkanda	Mchinji	Local	4	F	Normal	Normal	Normal	-13.52026, 32.89868	Matuamba	Missing serum	Missing serum	n.d.	n.d.	n.d.	0	0	0	0	0	0	0	n.a.	n.a.	n.a.
23MWD156	Mkanda	Mchinji	Local	3	F	Normal	Normal	Normal	-13.52026, 32.89868	Matuamba	Missing serum	Missing serum	n.d.	n.d.	n.d.	0	0	0	0	0	0	0	n.a.	n.a.	n.a.
23MWD157	Mkanda	Mchinji	Local	3	F	Normal	Normal	Normal	-13.52026, 32.89868	Matuamba	Missing serum	Missing serum	34.9047	Positive	n.d.	1	0	0	1	0	0	0	n.a.	n.a.	n.d.
24MWD-001	KKDAO	Nkhotakota	Local	4	M	Normal	Ear wounds	Normal	-12.914, 34.283	KKDAO	0.0149649	0.0540555	n.d.	n.d.	n.d.	0	0	0	0	0	0	0	n.a.	n.a.	n.a.
24MWD-002	KKDAO	Nkhotakota	Local	2	M	Normal	Normal	Normal	-12.915, 34.283	KKDAO	0.00998381	0.0216422	n.d.	n.d.	n.d.	0	0	0	0	0	0	0	n.a.	n.a.	n.a.
24MWD-003	KKDAO	Nkhotakota	Local	11	M	Normal	Ear wounds	Normal	-12.916, 34.283	KKDAO	0.035029	0.0197877	n.d.	n.d.	n.d.	0	0	0	0	0	0	0	n.a.	n.a.	n.a.
24MWD-004	KKDAO	Nkhotakota	Local	3	M	Normal	Normal	Normal	-12.917, 34.283	KKDAO	0.0824307	0.0237124	n.d.	n.d.	n.d.	0	0	0	0	0	0	0	n.a.	n.a.	n.a.
24MWD-005	KKDAO	Nkhotakota	Local	5	M	Enlarged	Ear wounds	Emaciated	-12.918, 34.283	KKDAO	0.0160002	0.0248185	35.3976	n.d.	n.d.	0	0	0	0	0	0	0	n.a.	n.a.	n.a.
24MWD-006	KKDAO	Nkhotakota	Local	7	M	Normal	Normal	Normal	-12.919, 34.283	KKDAO	0.0322873	0.0731232	n.d.	n.d.	n.d.	0	0	0	0	0	0	0	n.a.	n.a.	n.a.
24MWD-007	KKDAO	Nkhotakota	Local	7	M	Normal	Normal	Normal	-12.920, 34.283	KKDAO	0.0154448	0.0205703	n.d.	n.d.	n.d.	0	0	0	0	0	0	0	n.a.	n.a.	n.a.
24MWD-008	KKDAO	Nkhotakota	Local	5	F	Normal	Ear wounds	Normal	-12.921, 34.283	KKDAO	0.0731881	0.0640507	n.d.	n.d.	n.d.	0	0	0	0	0	0	0	n.a.	n.a.	n.a.
24MWD-009	KKDAO	Nkhotakota	Local	9	M	Enlarged	Alopecia	Emaciated	-12.922, 34.283	KKDAO	0.00896179	0.0160314	n.d.	n.d.	n.d.	0	0	0	0	0	0	0	n.a.	n.a.	n.a.
24MWD-010	KKDAO	Nkhotakota	Local	2	F	Normal	Normal	Normal	-12.923, 34.283	KKDAO	0.00880036	0.0384499	n.d.	n.d.	n.d.	0	0	0	0	0	0	0	n.a.	n.a.	n.a.
24MWD-011	KKDAO	Nkhotakota	Local	2	M	Normal	Ear wounds	Normal	-12.924, 34.283	KKDAO	0.0222556	0.018827	n.d.	n.d.	n.d.	0	0	0	0	0	0	0	n.a.	n.a.	n.a.
24MWD-012	KKDAO	Nkhotakota	Local	3	M	Normal	Ear wounds	Normal	-12.925, 34.283	KKDAO	0.013041	0.0232206	n.d.	n.d.	n.d.	0	0	0	0	0	0	0	n.a.	n.a.	n.a.
24MWD-013	KKDAO	Nkhotakota	Local	1	F	Normal	Normal	Normal	-12.926, 34.283	KKDAO	0.0198243	0.0208532	n.d.	n.d.	n.d.	0	0	0	0	0	0	0	n.a.	n.a.	n.a.
24MWD-014	KKDAO	Nkhotakota	Local	2	F	Normal	Normal	Normal	-12.927, 34.283	KKDAO	0.0327454	0.198166	n.d.	n.d.	n.d.	0	0	0	0	0	0	0	n.a.	n.a.	n.a.
24MWD-015	Mponde EPA	Nkhotakota	Local	2	M	Normal	Ear wounds	Normal	-12.7967, 34.21145	Mponde	0.0318277	0.0160964	n.d.	n.d.	n.d.	0	0	0	0	0	0	0	n.a.	n.a.	n.a.
24MWD-016	Mponde EPA	Nkhotakota	Local	3	F	Normal	Normal	Normal	-12.7967, 34.21145	Mponde	0.0425761	0.129319	n.d.	n.d.	n.d.	0	0	0	0	0	0	0	n.a.	n.a.	n.a.
24MWD-017	Mponde EPA	Nkhotakota	Local	0 (8months)	M	Normal	Normal	Normal	-12.7967, 34.21145	Mponde	0.010139	0.014727	n.d.	n.d.	n.d.	0	0	0	0	0	0	0	n.a.	n.a.	n.a.
24MWD-018	Mponde EPA	Nkhotakota	Local	4	M	Enlarged	Ear wounds	Normal	-12.7967, 34.21145	Mponde	0.0198116	0.0224169	n.d.	n.d.	n.d.	0	0	0	0	0	0	0	n.a.	n.a.	n.a.
24MWD-019	Mponde EPA	Nkhotakota	Local	4	F	Normal	Ear wounds	Normal	-12.7967, 34.21145	Mponde	0.0458561	0.0171215	n.d.	n.d.	n.d.	0	0	0	0	0	0	0	n.a.	n.a.	n.a.
24MWD-020	Mponde EPA	Nkhotakota	Local	3	M	Normal	Normal	Normal	-12.7967, 34.21145	Mponde	0.0487239	0.0175332	n.d.	n.d.	n.d.	0	0	0	0	0	0	0	n.a.	n.a.	n.a.
24MWD-021	Mponde EPA	Nkhotakota	Local	4	M	Normal	Ear wounds	Normal	-12.7967, 34.21145	Mponde	0.0259023	0.0806022	n.d.	n.d.	n.d.	0	0	0	0	0	0	0	n.a.	n.a.	n.a.
24MWD-022	Chombo School	Nkhotakota	Local	7	M	Enlarged	Ear wounds	Normal	-12.88202, 34.25019	Chambo	0.024754	0.0367929	n.d.	n.d.	n.d.	0	0	0	0	0	0	0	n.a.	n.a.	n.a.
24MWD-023	Chombo School	Nkhotakota	Local	5	F	Normal	Ear wounds	Normal	-12.88202, 34.25019	Chambo	0.0272665	0.0200807	n.d.	n.d.	n.d.	0	0	0	0	0	0	0	n.a.	n.a.	n.a.
24MWD-024	Chombo School	Nkhotakota	Local	5	F	Normal	Normal	Normal	-12.88202, 34.25019	Chambo	0.0191916	0.0153838	n.d.	n.d.	n.d.	0	0	0	0	0	0	0	n.a.	n.a.	n.a.
24MWD-025	Chombo School	Nkhotakota	Local	4	M	Normal	Normal	Normal	-12.88202, 34.25019	Chambo	0.0104724	0.0118655	n.d.	n.d.	n.d.	0	0	0	0	0	0	0	n.a.	n.a.	n.a.
24MWD-026	Chombo School	Nkhotakota	Local	5	F	Normal	Normal	Normal	-12.88202, 34.25019	Chambo	0.0119784	0.01434	n.d.	n.d.	n.d.	0	0	0	0	0	0	0	n.a.	n.a.	n.a.
24MWD-027	Chombo School	Nkhotakota	Local	1	M	Normal	Ear wounds	Normal	-12.88202, 34.25019	Chambo	0.0094219	0.0142544	n.d.	n.d.	n.d.	0	0	0	0	0	0	0	n.a.	n.a.	n.a.
24MWD-028	Chombo School	Nkhotakota	Local	1	M	Normal	Ear wounds	Normal	-12.88202, 34.25019	Chambo	0.0139769	0.0147307	n.d.	n.d.	n.d.	0	0	0	0	0	0	0	n.a.	n.a.	n.a.
24MWD-029	Chombo School	Nkhotakota	Local	0 (4months)	M	Enlarged	Normal	Normal	-12.88202, 34.25019	Chambo	0.0140782	0.00524356	n.d.	n.d.	n.d.	0	0	0	0	0	0	0	n.a.	n.a.	n.a.
24MWD-030	Chombo School	Nkhotakota	Local	1	M	Normal	Ear wounds	Normal	-12.88202, 34.25019	Chambo	0.0224369	0.0213889	n.d.	n.d.	n.d.	0	0	0	0	0	0	0	n.a.	n.a.	n.a.
24MWD-031	Chombo School	Nkhotakota	Local	1	M	Normal	Normal	Normal	-12.88202, 34.25019	Chambo	0.0175611	0.0202817	38.8455	n.d.	n.d.	0	0	0	0	0	0	0	n.a.	n.a.	n.a.
24MWD-032	Linga EPA	Nkhotakota	Local	0 (4months)	F	Normal	Normal	Normal	-12.91725, 34.28626	Linga	0.0180293	0.0156616	n.d.	n.d.	n.d.	0	0	0	0	0	0	0	n.a.	n.a.	n.a.
24MWD-033	Linga EPA	Nkhotakota	Local	0 (4months)	M	Normal	Normal	Normal	-12.91725, 34.28626	Linga	0.00399224	0.0116065	n.d.	n.d.	n.d.	0	0	0	0	0	0	0	n.a.	n.a.	n.a.
24MWD-034	Linga EPA	Nkhotakota	Local	0 (8months)	F	Normal	Normal	Normal	-12.91725, 34.28626	Linga	0.025491	0.0167279	n.d.	n.d.	n.d.	0	0	0	0	0	0	0	n.a.	n.a.	n.a.
24MWD-035	Linga EPA	Nkhotakota	Local	4	M	Normal	Ear wounds	Normal	-12.91725, 34.28626	Linga	0.0636506	0.0250162	27.2873	Positive	Positive	1	0	0	1	0	0	0	n.a.	n.d.	n.d.
24MWD-036	Linga EPA	Nkhotakota	Local	4	F	Enlarged	Normal	Normal	-12.91725, 34.28626	Linga	0.0371116	0.0336281	n.d.	n.d.	n.d.	0	0	0	0	0	0	0	n.a.	n.a.	n.a.
24MWD-037	Linga EPA	Nkhotakota	Local	3	F	Enlarged	Ear wounds	Normal	-12.91725, 34.28626	Linga	0.0302435	0.0235674	n.d.	n.d.	n.d.	0	0	0	0	0	0	0	n.a.	n.a.	n.a.
24MWD-038	Linga EPA	Nkhotakota	Local	>5	F	Enlarged	Normal	Normal	-12.91725, 34.28626	Linga	0.0382518	0.205032	38.6864	n.d.	n.d.	0	0	0	0	0	0	0	n.a.	n.a.	n.a.
24MWD-039	Linga EPA	Nkhotakota	Local	6	M	Normal	Ear wounds	Normal	-12.91725, 34.28626	Linga	0.0449856	0.0186414	n.d.	n.d.	n.d.	0	0	0	0	0	0	0	n.a.	n.a.	n.a.
24MWD-040	Linga EPA	Nkhotakota	Local	6	M	Normal	Ear wounds	Normal	-12.91725, 34.28626	Linga	0.0271833	0.0225067	n.d.	n.d.	n.d.	0	0	0	0	0	0	0	n.a.	n.a.	n.a.
24MWD-041	Linga EPA	Nkhotakota	Local	5	F	Normal	Ear wounds	Normal	-12.91725, 34.28626	Linga	0.017553	0.02723	n.d.	n.d.	n.d.	0	0	0	0	0	0	0	n.a.	n.a.	n.a.
24MWD-042	Linga EPA	Nkhotakota	Local	2	M	Normal	Ear wounds	Normal	-12.91725, 34.28626	Linga	0.0104801	0.0151475	n.d.	n.d.	n.d.	0	0	0	0	0	0	0	n.a.	n.a.	n.a.
24MWD-043	Linga EPA	Nkhotakota	Local	4	M	Normal	Ear wounds	Emaciated	-12.91725, 34.28626	Linga	0.0144815	0.110962	n.d.	n.d.	n.d.	0	0	0	0	0	0	0	n.a.	n.a.	n.a.
24MWD-044	Linga EPA	Nkhotakota	Local	1	M	Normal	Ear wounds	Normal	-12.91725, 34.28626	Linga	0.0311974	0.0222692	n.d.	n.d.	n.d.	0	0	0	0	0	0	0	n.a.	n.a.	n.a.
24MWD-045	Linga EPA	Nkhotakota	Local	4	M	Normal	Normal	Normal	-12.91725, 34.28626	Linga	0.0428065	0.0376105	n.d.	n.d.	n.d.	0	0	0	0	0	0	0	n.a.	n.a.	n.a.
24MWD-046	Linga EPA	Nkhotakota	Local	1	F	Enlarged	Alopecia	Emaciated	-12.91725, 34.28626	Linga	0.0271145	0.0175595	27.4227	Positive	Positive	1	0	0	1	0	0	0	n.a.	n.d.	n.d.
24MWD-047	Linga EPA	Nkhotakota	Local	4	F	Normal	Ear wounds	Normal	-12.91725, 34.28626	Linga	0.0356671	0.037604	n.d.	n.d.	n.d.	0	0	0	0	0	0	0	n.a.	n.a.	n.a.
24MWD-048	Linga EPA	Nkhotakota	Local	2	M	Normal	Ear wounds	Normal	-12.91725, 34.28626	Linga	0.0209063	0.0260633	n.d.	n.d.	n.d.	0	0	0	0	0	0	0	n.a.	n.a.	n.a.
24MWD-049	Linga EPA	Nkhotakota	Local	1	F	Normal	Normal	Normal	-12.91725, 34.28626	Linga	0.00184154	0.013732	n.d.	n.d.	n.d.	0	0	0	0	0	0	0	n.a.	n.a.	n.a.
24MWD-050	Linga EPA	Nkhotakota	Local	4	F	Normal	Normal	Normal	-12.91725, 34.28626	Linga	0.0144462	0.0167576	n.d.	n.d.	n.d.	0	0	0	0	0	0	0	n.a.	n.a.	n.a.
24MWD-051	Linga EPA	Nkhotakota	Local	0 (8months)	F	Normal	Ear wounds	Normal	-12.91725, 34.28626	Linga	0.00995302	0.015469	39.5611	n.d.	n.d.	0	0	0	0	0	0	0	n.a.	n.a.	n.a.
24MWD-052	Linga EPA	Nkhotakota	Local	3	M	Normal	Ear wounds	Normal	-12.91725, 34.28626	Linga	0.011864	0.0176115	n.d.	n.d.	n.d.	0	0	0	0	0	0	0	n.a.	n.a.	n.a.
24MWD-053	Linga EPA	Nkhotakota	Local	4	M	Normal	Normal	Normal	-12.91725, 34.28626	Linga	0.0163685	0.01486	n.d.	n.d.	n.d.	0	0	0	0	0	0	0	n.a.	n.a.	n.a.
24MWD-054	Linga EPA	Nkhotakota	Local	3	M	Normal	Normal	Normal	-12.91725, 34.28626	Linga	0.016842	0.0205284	38.6701	n.d.	n.d.	0	0	0	0	0	0	0	n.a.	n.a.	n.a.
24MWD-055	Linga EPA	Nkhotakota	Local	3	M	Normal	Ear wounds	Normal	-12.91725, 34.28626	Linga	0.0238309	0.0213019	n.d.	n.d.	n.d.	0	0	0	0	0	0	0	n.a.	n.a.	n.a.
24MWD-056	Linga EPA	Nkhotakota	Local	0 (6months)	F	Normal	Ear wounds	Normal	-12.91725, 34.28626	Linga	0.0150522	0.0158184	n.d.	n.d.	n.d.	0	0	0	0	0	0	0	n.a.	n.a.	n.a.
24MWD-057	Linga EPA	Nkhotakota	Local	0 (3months)	F	Normal	Ear wounds	Normal	-12.91725, 34.28626	Linga	0.0322023	0.0146501	n.d.	n.d.	n.d.	0	0	0	0	0	0	0	n.a.	n.a.	n.a.
24MWD-058	Linga EPA	Nkhotakota	Local	0 (3months)	F	Normal	Ear wounds	Normal	-12.91725, 34.28626	Linga	0.008432	0.0105406	n.d.	n.d.	n.d.	0	0	0	0	0	0	0	n.a.	n.a.	n.a.
24MWD-059	Linga EPA	Nkhotakota	Local	3	F	Normal	Normal	Normal	-12.91725, 34.28626	Linga	0.0146197	0.0150575	n.d.	n.d.	n.d.	0	0	0	0	0	0	0	n.a.	n.a.	n.a.
24MWD-060	Linga EPA	Nkhotakota	Local	8	M	Normal	Ear wounds	Normal	-12.91725, 34.28626	Linga	0.0526735	0.0380679	n.d.	n.d.	n.d.	0	0	0	0	0	0	0	n.a.	n.a.	n.a.
24MWD-061	Linga EPA	Nkhotakota	Local	6	M	Normal	Ear wounds	Normal	-12.91725, 34.28626	Linga	0.0242043	0.0902917	28.0094	Positive	Positive	1	0	0	1	0	0	0	PV927158	PV952706	PV960689
24MWD-062	Linga EPA	Nkhotakota	Local	3	M	Normal	Normal	Normal	-12.91725, 34.28626	Linga	0.0310252	0.0901947	n.d.	n.d.	n.d.	0	0	0	0	0	0	0	n.a.	n.a.	n.a.
24MWD-063	Linga EPA	Nkhotakota	Local	0 (6months)	F	Normal	Normal	Normal	-12.91725, 34.28626	Linga	0.0168321	0.0151355	n.d.	n.d.	n.d.	0	0	0	0	0	0	0	n.a.	n.a.	n.a.
24MWD-064	Linga EPA	Nkhotakota	Local	0 (6months)	F	Normal	Normal	Normal	-12.91725, 34.28626	Linga	0.0123705	0.0199492	n.d.	n.d.	n.d.	0	0	0	0	0	0	0	n.a.	n.a.	n.a.
24MWD-065	Linga EPA	Nkhotakota	Local	7	M	Normal	Ear wounds	Normal	-12.91725, 34.28626	Linga	0.0600307	0.0153128	n.d.	n.d.	n.d.	0	0	0	0	0	0	0	n.a.	n.a.	n.a.
24MWD-066	Linga EPA	Nkhotakota	Local	4	F	Normal	Ear wounds	Normal	-12.91725, 34.28626	Linga	0.0196565	0.0305143	n.d.	n.d.	n.d.	0	0	0	0	0	0	0	n.a.	n.a.	n.a.
24MWD-067	Linga EPA	Nkhotakota	Local	2	F	Normal	Ear wounds	Normal	-12.91725, 34.28626	Linga	0.0221078	0.0144874	n.d.	n.d.	n.d.	0	0	0	0	0	0	0	n.a.	n.a.	n.a.
24MWD-068	Linga EPA	Nkhotakota	Local	7	M	Normal	Normal	Normal	-12.91725, 34.28626	Linga	0.0186199	0.0170152	n.d.	n.d.	n.d.	0	0	0	0	0	0	0	n.a.	n.a.	n.a.
24MWD-069	Linga EPA	Nkhotakota	Local	2	M	Normal	Normal	Normal	-12.91725, 34.28626	Linga	Missing serum	Missing serum	n.d.	n.d.	n.d.	0	0	0	0	0	0	0	n.a.	n.a.	n.a.
24MWD-070	Linga EPA	Nkhotakota	Local	0 (6months)	M	Normal	Ear wounds	Normal	-12.91725, 34.28626	Linga	0.0123129	0.0240996	n.d.	n.d.	n.d.	0	0	0	0	0	0	0	n.a.	n.a.	n.a.
24MWD-071	Linga EPA	Nkhotakota	Local	1	M	Normal	Ear wounds	Normal	-12.91725, 34.28626	Linga	0.0158789	0.0155025	n.d.	n.d.	n.d.	0	0	0	0	0	0	0	n.a.	n.a.	n.a.
24MWD-072	Linga EPA	Nkhotakota	Local	5	F	Normal	Ear wounds	Normal	-12.91725, 34.28626	Linga	0.0408739	0.033843	n.d.	n.d.	n.d.	0	0	0	0	0	0	0	n.a.	n.a.	n.a.
24MWD-073	Linga EPA	Nkhotakota	Local	5	F	Normal	Ear wounds	Normal	-12.91725, 34.28626	Linga	0.108973	0.0178817	n.d.	n.d.	n.d.	0	0	0	0	0	0	0	n.a.	n.a.	n.a.
24MWD-074	Linga EPA	Nkhotakota	Local	5	M	Normal	Ear wounds	Normal	-12.91725, 34.28626	Linga	0.013252	0.0221198	n.d.	n.d.	n.d.	0	0	0	0	0	0	0	n.a.	n.a.	n.a.
24MWD-075	Linga EPA	Nkhotakota	Local	3	M	Normal	Ear wounds	Normal	-12.91725, 34.28626	Linga	0.00861865	0.016021	n.d.	n.d.	n.d.	0	0	0	0	0	0	0	n.a.	n.a.	n.a.
24MWD-076	Linga EPA	Nkhotakota	Local	4	M	Normal	Ear wounds	Normal	-12.91725, 34.28626	Linga	0.0439816	0.0628682	n.d.	n.d.	n.d.	0	0	0	0	0	0	0	n.a.	n.a.	n.a.
24MWD-077	Linga EPA	Nkhotakota	Local	3	M	Normal	Ear wounds	Normal	-12.91725, 34.28626	Linga	0.0371926	0.0156349	n.d.	n.d.	n.d.	0	0	0	0	0	0	0	n.a.	n.a.	n.a.
24MWD-078	Linga EPA	Nkhotakota	Local	4	M	Normal	Ear wounds	Normal	-12.91725, 34.28626	Linga	0.0388118	0.0473259	n.d.	n.d.	n.d.	0	0	0	0	0	0	0	n.a.	n.a.	n.a.
24MWD-079	Linga EPA	Nkhotakota	Local	0 (6months)	F	Normal	Ear wounds	Normal	-12.91725, 34.28626	Linga	0.0134805	0.01386	n.d.	n.d.	n.d.	0	0	0	0	0	0	0	n.a.	n.a.	n.a.
24MWD-080	Linga EPA	Nkhotakota	Local	5	F	Enlarged	Ear wounds	Normal	-12.91725, 34.28626	Linga	0.0270027	0.0176408	n.d.	n.d.	n.d.	0	0	0	0	0	0	0	n.a.	n.a.	n.a.
24MWD-081	Linga EPA	Nkhotakota	Local	3	F	Normal	Ear wounds	Normal	-12.91725, 34.28626	Linga	0.0568549	0.0222057	n.d.	n.d.	n.d.	0	0	0	0	0	0	0	n.a.	n.a.	n.a.
24MWD-082	Linga EPA	Nkhotakota	Local	7	M	Normal	Ear wounds	Normal	-12.91725, 34.28626	Linga	0.0161041	0.0207869	n.d.	n.d.	n.d.	0	0	0	0	0	0	0	n.a.	n.a.	n.a.
24MWD-083	Linga EPA	Nkhotakota	Local	3	M	Normal	Ear wounds	Normal	-12.91725, 34.28626	Linga	0.014315	0.0125261	n.d.	n.d.	n.d.	0	0	0	0	0	0	0	n.a.	n.a.	n.a.
24MWD-084	Linga EPA	Nkhotakota	Local	0	F	Normal	Normal	Normal	-12.91725, 34.28626	Linga	Missing serum	Missing serum	n.d.	n.d.	n.d.	0	0	0	0	0	0	0	n.a.	n.a.	n.a.
24MWD-085	Linga EPA	Nkhotakota	Local	3	M	Normal	Alopecia	Normal	-12.91725, 34.28626	Linga	0.023094	0.30889	30.6437	Positive	Positive	1	0	0	1	0	0	0	n.a.	n.d.	n.d.
24MWD-086	Linga EPA	Nkhotakota	Local	0 (8 months)	F	Normal	Normal	Normal	-12.91725, 34.28626	Linga	0.0112345	0.019031	n.d.	n.d.	n.d.	0	0	0	0	0	0	0	n.a.	n.a.	n.a.
24MWD-087	Linga EPA	Nkhotakota	Local	0 (8 months)	F	Normal	Ear wounds	Normal	-12.91725, 34.28626	Linga	0.0156441	0.0180656	n.d.	n.d.	n.d.	0	0	0	0	0	0	0	n.a.	n.a.	n.a.
24MWD-088	Linga EPA	Nkhotakota	Local	1	F	Normal	Ear wounds	Normal	-12.91725, 34.28626	Linga	0.0141572	0.0165152	n.d.	n.d.	n.d.	0	0	0	0	0	0	0	n.a.	n.a.	n.a.
24MWD-089	Linga EPA	Nkhotakota	Local	3	M	Normal	Ear wounds	Normal	-12.91725, 34.28626	Linga	0.0198321	0.018628	n.d.	n.d.	n.d.	0	0	0	0	0	0	0	n.a.	n.a.	n.a.
24MWD-090	Linga EPA	Nkhotakota	Local	2	M	Normal	Normal	Normal	-12.91725, 34.28626	Linga	0.0219249	0.0267651	n.d.	n.d.	n.d.	0	0	0	0	0	0	0	n.a.	n.a.	n.a.
24MWD-091	Linga EPA	Nkhotakota	Local	3	F	Normal	Ear wounds	Normal	-12.91725, 34.28626	Linga	0.0519083	0.106228	n.d.	n.d.	n.d.	0	0	0	0	0	0	0	n.a.	n.a.	n.a.
24MWD-092	Linga EPA	Nkhotakota	Local	6	F	Normal	Ear wounds	Normal	-12.91725, 34.28626	Linga	0.0281401	0.0870902	n.d.	n.d.	n.d.	0	0	0	0	0	0	0	n.a.	n.a.	n.a.
24MWD-093	Linga EPA	Nkhotakota	Local	3	F	Normal	Ear wounds	Normal	-12.91725, 34.28626	Linga	0.0138839	0.029184	n.d.	n.d.	n.d.	0	0	0	0	0	0	0	n.a.	n.a.	n.a.
24MWD-094	Linga EPA	Nkhotakota	Local	5	F	Normal	Normal	Normal	-12.91725, 34.28626	Linga	0.049204	0.289746	n.d.	n.d.	n.d.	0	0	0	0	0	0	0	n.a.	n.a.	n.a.
24MWD-095	Linga EPA	Nkhotakota	Local	3	M	Normal	Normal	Normal	-12.91725, 34.28626	Linga	0.0190381	0.0194055	n.d.	n.d.	n.d.	0	0	0	0	0	0	0	n.a.	n.a.	n.a.
24MWD-096	Linga EPA	Nkhotakota	Local	0 (3 months)	M	Normal	Normal	Normal	-12.91725, 34.28626	Linga	0.0119322	0.0212901	n.d.	n.d.	n.d.	0	0	0	0	0	0	0	n.a.	n.a.	n.a.
24MWD-097	Linga EPA	Nkhotakota	Local	4	M	Normal	Ear wounds	Normal	-12.91725, 34.28626	Linga	0.0437523	0.0768269	n.d.	n.d.	n.d.	0	0	0	0	0	0	0	n.a.	n.a.	n.a.
24MWD-098	Linga EPA	Nkhotakota	Local	5	M	Normal	Normal	Normal	-12.91725, 34.28626	Linga	0.038173	0.030492	n.d.	n.d.	n.d.	0	0	0	0	0	0	0	n.a.	n.a.	n.a.
24MWD-099	Linga EPA	Nkhotakota	Local	2	M	Enlarged	Normal	Normal	-12.91725, 34.28626	Linga	0.0185005	0.0260438	27.2377	Positive	Positive	1	0	0	1	0	0	0	n.a.	PV952706	PV960689
24MWD-100	Linga EPA	Nkhotakota	Local	3	F	Normal	Normal	Normal	-12.91725, 34.28626	Linga	0.0271669	0.021451	n.d.	n.d.	n.d.	0	0	0	0	0	0	0	n.a.	n.a.	n.a.
24MWD E001	Mponela	Dowa	German Shepherd	3	F	Normal	Normal	Normal	13.5319974, 33.7350084	Home	0.0666191	0.0242704	n.d.	n.d.	n.d.	0	0	0	0	0	0	0	n.a.	n.a.	n.a.
24MWD E002	Mponela	Dowa	German Shepherd	3	F	Normal	Normal	Normal	13.5319974, 33.7350084	Home	0.0877334	0.0296493	n.d.	n.d.	n.d.	0	0	0	0	0	0	0	n.a.	n.a.	n.a.
24MWD E003	Mponela	Dowa	German Shepherd	3	F	Normal	Normal	Normal	13.5319974, 33.7350084	Home	0.135817	0.0424826	n.d.	n.d.	n.d.	0	0	0	0	0	0	0	n.a.	n.a.	n.a.
24MWD E004	Mponela	Dowa	German Shepherd	2	F	Normal	Normal	Normal	13.5319974, 33.7350084	Home	0.108162	0.0362784	n.d.	n.d.	n.d.	0	0	0	0	0	0	0	n.a.	n.a.	n.a.
24MWD E005	Mponela	Dowa	German Shepherd	4	M	Normal	Normal	Normal	13.5319974, 33.7350084	Home	0.0583285	0.0270492	n.d.	n.d.	n.d.	0	0	0	0	0	0	0	n.a.	n.a.	n.a.
24MWD E006	Mponela	Dowa	German Shepherd	2	F	Normal	Normal	Normal	13.5319974, 33.7350084	Home	0.111018	0.0799656	n.d.	n.d.	n.d.	0	0	0	0	0	0	0	n.a.	n.a.	n.a.
24MWD E007	Mponela	Dowa	German Shepherd	3	F	Normal	Normal	Normal	13.5319974, 33.7350084	Home	0.112806	0.0458728	n.d.	n.d.	n.d.	0	0	0	0	0	0	0	n.a.	n.a.	n.a.
24MWD E008	Mponela	Dowa	German Shepherd	1	F	Normal	Normal	Normal	13.5319974, 33.7350084	Home	0.117844	0.043065	n.d.	n.d.	n.d.	0	0	0	0	0	0	0	n.a.	n.a.	n.a.
24MWD E010	Mponela	Dowa	German Shepherd	0 (7 months)	F	Normal	Normal	Normal	13.5319974, 33.7350084	Home	0.0795604	0.0332066	n.d.	n.d.	n.d.	0	0	0	0	0	0	0	n.a.	n.a.	n.a.
24MWD E011	Mponela	Dowa	German Shepherd	5	F	Normal	Normal	Normal	13.5319974, 33.7350084	Home	0.175318	0.124672	n.d.	n.d.	n.d.	0	0	0	0	0	0	0	n.a.	n.a.	n.a.
24MWD E012	Lumbadzi	Dowa	German Shepherd cross	1	F	Normal	Normal	Normal	13.7866033, 33.8076302	Home	0.0832932	0.0286197	n.d.	n.d.	n.d.	0	0	0	0	0	0	0	n.a.	n.a.	n.a.
24MWD E013	Lumbadzi	Dowa	German Shepherd cross	2	F	Normal	Normal	Normal	13.7866033, 33.8076302	Home	0.133084	0.0529119	n.d.	n.d.	n.d.	0	0	0	0	0	0	0	n.a.	n.a.	n.a.
24MWD E014	Lumbadzi	Dowa	German Shepherd cross	2	F	Normal	Normal	Normal	13.7866033, 33.8076302	Home	0.251537	0.0363014	n.d.	n.d.	n.d.	0	0	0	0	0	0	0	n.a.	n.a.	n.a.
24MWD E015	Lumbadzi	Dowa	German Shepherd cross	3	F	Normal	Normal	Normal	13.7866033, 33.8076302	Home	0.232303	0.53888	n.d.	n.d.	n.d.	0	0	0	0	0	0	0	n.a.	n.a.	n.a.
24MWD E016	Lumbadzi	Dowa	German Shepherd cross	3	M	Normal	Normal	Normal	13.7866033, 33.8076302	Home	0.209322	0.182777	n.d.	n.d.	n.d.	0	0	0	0	0	0	0	n.a.	n.a.	n.a.
24MWD E017	Lumbadzi	Dowa	German Shepherd cross	4	F	Normal	Normal	Normal	13.7866033, 33.8076302	Home	0.107422	0.0418431	n.d.	n.d.	n.d.	0	0	0	0	0	0	0	n.a.	n.a.	n.a.
24MWD E018	Lumbadzi	Dowa	German Shepherd cross	7	F	Normal	Normal	Normal	13.7866033, 33.8076302	Home	0.21822	0.0645574	n.d.	n.d.	n.d.	0	0	0	0	0	0	0	n.a.	n.a.	n.a.
24MWD E019	Lumbadzi	Dowa	German Shepherd cross	3	M	Normal	Normal	Normal	13.7866033, 33.8076302	Home	0.168512	0.157225	n.d.	n.d.	n.d.	0	0	0	0	0	0	0	n.a.	n.a.	n.a.
*n. d. = not detected. n. a. = not applicable. Laboratory results include real-time PCR, cPCR targeting SSU-rRNA and ITS2, and OD values from ELISA using two antigens, LdSLA and rK39r4. Full-ITS sequence was also conducted for representative ITS2 positive samples and the GenBank accession numbers are indicated. *A PCR positive result was defined as positive in any of three PCR tests. ¶A seroposit…
